# Supplementary material for: Bicyclic Selenenyl Sulfides with Tuned Bioreductive Step Rates Reveal Constraints for Probes Targeting Thioredoxin Reductase
Source: Angew Chem Int Ed Engl. 2025 Jul 16;64(35):e202508911. doi: 10.1002/anie.202508911 (PMC12377444; doi:10.1002/anie.202508911)
Supplement: Supplementary file 2 — Supporting Information [file ANIE-64-e202508911-s001.cif]

data_cv144

_publ_contact_author_name       'Oliver Thorn-Seshold'
_publ_contact_author_address
;
Department of Pharmacy
Ludwig-Maximilians University Munich
Butenandtstr. 5-13
81377 Munich
Germany
;

loop_
 _publ_author_name
 _publ_author_address
'Lukas Zeisel'
;
Department of Pharmacy
Ludwig-Maximilians University Munich
Butenandtstr. 5-13
81377 Munich
Germany
;
'Lucas Dessen-Weissenhorn'
;
Department of Pharmacy
Ludwig-Maximilians University Munich
Butenandtstr. 5-13
81377 Munich
Germany
;
'Karoline C. Scholzen'
;
Department of Pharmacy
Ludwig-Maximilians University Munich
Butenandtstr. 5-13
81377 Munich
Germany
;
'Andrea Madabeni'
;
Department of Pharmacy
Ludwig-Maximilians University Munich
Butenandtstr. 5-13
81377 Munich
Germany
;
'Laura Orian'
;
Department of Pharmacy
Ludwig-Maximilians University Munich
Butenandtstr. 5-13
81377 Munich
Germany
;
'Elias S.J. Arner'
;
Department of Pharmacy
Ludwig-Maximilians University Munich
Butenandtstr. 5-13
81377 Munich
Germany
;
'Oliver Thorn-Seshold'
;
Department of Pharmacy
Ludwig-Maximilians University Munich
Butenandtstr. 5-13
81377 Munich
Germany
;

_publ_contact_author_email 'oliver.thorn-seshold@cup.lmu.de'
_publ_contact_author_fax   ?
_publ_contact_author_phone ?


_publ_requested_journal 'J. Am. Chem. Soc. Au'
_publ_section_title     
;
Tuning bicyclic selenenyl sulfides stepwise rates of thiol/selenol addition, 
resolution, and cyclisation, reveals cellular constraints for bioreductive 
probes targeting mammalian thioredoxin reductase
;
_publ_section_abstract  ?
_publ_section_comment   ?


_audit_update_record               06-Jun-24

_chemical_name_common                   1342
_chemical_compound_source          ?
_chemical_absolute_configuration   ?

_exptl_crystal_description              block
_exptl_crystal_colour                   colourless
_exptl_crystal_size_max                 0.200 #?# in millimeters
_exptl_crystal_size_mid                 0.190 #?# in millimeters
_exptl_crystal_size_min                 0.150 #?# in millimeters
_exptl_crystal_density_method           'not measured'
_exptl_crystal_density_meas       ?
_exptl_special_details 
;
;

_audit_author_name                'P. Mayer' #?# X-ray operator
_audit_creation_date              ? #?# style: 18-Aug-1998

_diffrn_ambient_temperature             173.(2) #?# in K
_diffrn_source_type               'Bruker TXS'
_diffrn_source_power              2.5 #?# in kW
_diffrn_source_voltage            50 #?# in kV
_diffrn_source_current            50 #?# in mA
_diffrn_radiation_wavelength      0.71073
_diffrn_radiation_type            MoK\a
_diffrn_source                    'rotating anode (TXS)'
_diffrn_radiation_monochromator   'focusing mirrors'
_diffrn_radiation_collimation     ?
_diffrn_measurement_device        'fixed-chi three-circle diffractometer'
_diffrn_measurement_device_type   'Bruker D8 Venture TXS'
_diffrn_measurement_method        'mix of phi and omega scans'
_diffrn_measurement_details       ?
_diffrn_detector_area_resol_mean        7.3910

_diffrn_special_details            ?
_diffrn_orient_matrix_type        ?
_diffrn_orient_matrix_UB_11       ?
_diffrn_orient_matrix_UB_12       ?
_diffrn_orient_matrix_UB_13       ?
_diffrn_orient_matrix_UB_21       ?
_diffrn_orient_matrix_UB_22       ?
_diffrn_orient_matrix_UB_23       ?
_diffrn_orient_matrix_UB_31       ?
_diffrn_orient_matrix_UB_32       ?
_diffrn_orient_matrix_UB_33       ?

_cell_length_a                          12.8193(10)
_cell_length_b                          7.6755(5)
_cell_length_c                          18.2018(13)
_cell_angle_alpha                       90
_cell_angle_beta                        105.580(2)
_cell_angle_gamma                       90
_cell_volume                            1725.2(2)
_cell_measurement_temperature           173.(2) #?# in K
_cell_measurement_reflns_used           9888
_cell_measurement_theta_min             2.8970
_cell_measurement_theta_max             27.4746
_cell_special_details             ?

_exptl_absorpt_coefficient_mu           0.346
_exptl_absorpt_correction_type          Multi-Scan
_exptl_absorpt_correction_T_min         0.90
_exptl_absorpt_correction_T_max         0.95
_shelx_estimated_absorpt_T_min    0.934
_shelx_estimated_absorpt_T_max    0.950
_exptl_absorpt_process_details 
;
SADABS-2016/2 - Bruker AXS area detector scaling and absorption correction
;

_diffrn_reflns_number             29124 #xl
_diffrn_reflns_av_R_equivalents   0.0442 #xl
_diffrn_reflns_av_unetI/netI      0.0273 #xl
_diffrn_reflns_limit_h_min        -16 #xl
_diffrn_reflns_limit_h_max        16 #xl
_diffrn_reflns_limit_k_min        -9 #xl
_diffrn_reflns_limit_k_max        9 #xl
_diffrn_reflns_limit_l_min        -23 #xl
_diffrn_reflns_limit_l_max        23 #xl
_diffrn_reflns_theta_min          3.125 #xl
_diffrn_reflns_theta_max          27.477 #xl
_diffrn_measured_fraction_theta_max   0.999 #xl
_diffrn_reflns_theta_full         25.242 #xl
_diffrn_measured_fraction_theta_full  0.999 #xl
_diffrn_reflns_Laue_measured_fraction_max    0.999 #xl
_diffrn_reflns_Laue_measured_fraction_full   0.999 #xl
_diffrn_reflns_point_group_measured_fraction_max   0.999 #xl
_diffrn_reflns_point_group_measured_fraction_full  0.999 #xl

_space_group_crystal_system             monoclinic
_space_group_name_H-M_alt               'P 1 21/n 1'
_space_group_name_Hall                  '-P 2yn'
_space_group_IT_number            14

_shelx_space_group_comment 
;
The symmetry employed for this shelxl refinement is uniquely defined
by the following loop, which should always be used as a source of
symmetry information in preference to the above space-group names.
They are only intended as comments.
;

loop_
 _space_group_symop_operation_xyz
'x, y, z'
'-x+1/2, y+1/2, -z+1/2'
'-x, -y, -z'
'x-1/2, -y-1/2, z-1/2'

loop_
 _atom_type_symbol
 _atom_type_description
 _atom_type_scat_dispersion_real
 _atom_type_scat_dispersion_imag
 _atom_type_scat_source
 'C'  'C'   0.0033   0.0016
 'International Tables Vol C Tables 4.2.6.8 and 6.1.1.4'
 'H'  'H'   0.0000   0.0000
 'International Tables Vol C Tables 4.2.6.8 and 6.1.1.4'
 'N'  'N'   0.0061   0.0033
 'International Tables Vol C Tables 4.2.6.8 and 6.1.1.4'
 'O'  'O'   0.0106   0.0060
 'International Tables Vol C Tables 4.2.6.8 and 6.1.1.4'
 'S'  'S'   0.1246   0.1234
 'International Tables Vol C Tables 4.2.6.8 and 6.1.1.4'

_reflns_number_total              3941 #xl
_reflns_number_gt                 3375 #xl
_reflns_threshold_expression      'I > 2\s(I)' #xl
_reflns_Friedel_coverage          0.000 #xl
_reflns_Friedel_fraction_max      . #xl
_reflns_Friedel_fraction_full     . #xl
_reflns_special_details 
;
 Reflections were merged by SHELXL according to the crystal
 class for the calculation of statistics and refinement.

 _reflns_Friedel_fraction is defined as the number of unique
 Friedel pairs measured divided by the number that would be
 possible theoretically, ignoring centric projections and
 systematic absences.
;

_refine_ls_structure_factor_coef  Fsqd #xl
_refine_ls_matrix_type            full #xl
_refine_ls_weighting_scheme       calc #xl
_refine_ls_weighting_details 
'w=1/[\s^2^(Fo^2^)+(0.0369P)^2^+1.1236P] where P=(Fo^2^+2Fc^2^)/3' #xl
_atom_sites_solution_primary      ?
_atom_sites_solution_secondary    ?
_atom_sites_solution_hydrogens          geom
_refine_ls_hydrogen_treatment           constr #?#
_refine_ls_extinction_method      none #xl
_refine_ls_extinction_coef        . #xl
_refine_ls_abs_structure_details  ? #xl
_refine_ls_abs_structure_Flack    ? #xl
_refine_ls_number_reflns          3941 #xl
_refine_ls_number_parameters      229 #xl
_refine_ls_number_restraints      0 #xl
_refine_ls_R_factor_all           0.0413 #xl
_refine_ls_R_factor_gt            0.0327 #xl
_refine_ls_wR_factor_ref          0.0848 #xl
_refine_ls_wR_factor_gt           0.0805 #xl
_refine_ls_goodness_of_fit_ref    1.032 #xl
_refine_ls_restrained_S_all       1.032 #xl
_refine_ls_shift/su_max           0.001 #xl
_refine_ls_shift/su_mean          0.000 #xl
_refine_diff_density_max    0.396 #xl
_refine_diff_density_min   -0.456 #xl
_refine_diff_density_rms    0.053 #xl

_refine_special_details 
;
;

_computing_data_collection     'APEX3 v2016.5-0, Bruker AXS (2016)'
_computing_cell_refinement              'SAINT V8.38A (Bruker AXS Inc., 2017)'
_computing_data_reduction               'SAINT V8.38A (Bruker AXS Inc., 2017)'
_computing_structure_solution           'SHELXT 2014/5 (Sheldrick, 2014)'

_computing_structure_refinement         'SHELXL-2018/3 (Sheldrick, 2018)'

_computing_molecular_graphics           'shelXle (C.B. Huebschle, rev 924)'

_computing_publication_material  ?

loop_
 _atom_site_label
 _atom_site_type_symbol
 _atom_site_fract_x
 _atom_site_fract_y
 _atom_site_fract_z
 _atom_site_U_iso_or_equiv
 _atom_site_adp_type
 _atom_site_occupancy
 _atom_site_site_symmetry_order
 _atom_site_calc_flag
 _atom_site_refinement_flags_posn
 _atom_site_refinement_flags_adp
 _atom_site_refinement_flags_occupancy
 _atom_site_disorder_assembly
 _atom_site_disorder_group
C1 C 0.68804(13) 0.5674(2) 0.25340(9) 0.0263(4) Uani 1 1 d . . . . .
H1A H 0.744554 0.628035 0.235223 0.032 Uiso 1 1 calc R U . . .
H1AB H 0.632834 0.505653 0.213320 0.032 Uiso 1 1 calc R U . . .
C2 C 0.65283(12) 0.6481(2) 0.31642(9) 0.0197(3) Uani 1 1 d . . . . .
H2 H 0.691059 0.758331 0.337221 0.024 Uiso 1 1 calc R U . . .
C3 C 0.54073(12) 0.62976(19) 0.32487(9) 0.0189(3) Uani 1 1 d . . . . .
H3 H 0.531787 0.647779 0.377251 0.023 Uiso 1 1 calc R U . . .
C4 C 0.44588(13) 0.6710(2) 0.26050(10) 0.0238(3) Uani 1 1 d . . . . .
H4A H 0.459513 0.720213 0.213660 0.029 Uiso 1 1 calc R U . . .
H4AB H 0.379859 0.714994 0.272657 0.029 Uiso 1 1 calc R U . . .
C5 C 0.85071(12) 0.3746(2) 0.45937(8) 0.0181(3) Uani 1 1 d . . . . .
C6 C 0.82779(12) 0.4351(2) 0.52552(9) 0.0190(3) Uani 1 1 d . . . . .
C7 C 0.83246(13) 0.3271(2) 0.58713(9) 0.0250(4) Uani 1 1 d . . . . .
H7 H 0.819189 0.371729 0.632454 0.030 Uiso 1 1 calc R U . . .
C8 C 0.85691(14) 0.1522(2) 0.58154(10) 0.0293(4) Uani 1 1 d . . . . .
H8 H 0.858316 0.075486 0.622750 0.035 Uiso 1 1 calc R U . . .
C9 C 0.87920(14) 0.0893(2) 0.51628(10) 0.0283(4) Uani 1 1 d . . . . .
H9 H 0.895416 -0.030631 0.512718 0.034 Uiso 1 1 calc R U . . .
C10 C 0.87805(13) 0.2000(2) 0.45608(9) 0.0239(3) Uani 1 1 d . . . . .
H10 H 0.896055 0.156415 0.412187 0.029 Uiso 1 1 calc R U . . .
C11 C 0.47366(13) 0.1935(2) 0.36393(9) 0.0223(3) Uani 1 1 d . . . . .
C12 C 0.52510(18) 0.1098(2) 0.30629(12) 0.0383(5) Uani 1 1 d . . . . .
H12A H 0.468207 0.073752 0.261211 0.057 Uiso 1 1 calc R U . . .
H12B H 0.567282 0.007757 0.329329 0.057 Uiso 1 1 calc R U . . .
H12C H 0.572918 0.194201 0.291225 0.057 Uiso 1 1 calc R U . . .
C13 C 0.55849(15) 0.2572(3) 0.43450(11) 0.0360(4) Uani 1 1 d . . . . .
H13A H 0.522503 0.315728 0.468849 0.054 Uiso 1 1 calc R U . . .
H13B H 0.607420 0.339187 0.419233 0.054 Uiso 1 1 calc R U . . .
H13C H 0.600104 0.157661 0.460815 0.054 Uiso 1 1 calc R U . . .
C14 C 0.39367(15) 0.0683(2) 0.38590(11) 0.0308(4) Uani 1 1 d . . . . .
H14A H 0.360097 0.126172 0.421776 0.046 Uiso 1 1 calc R U . . .
H14B H 0.432398 -0.035921 0.409914 0.046 Uiso 1 1 calc R U . . .
H14C H 0.337444 0.034567 0.340020 0.046 Uiso 1 1 calc R U . . .
N1 N 0.72039(10) 0.48839(17) 0.33106(7) 0.0168(3) Uani 1 1 d . . . . .
N2 N 0.47749(10) 0.48594(17) 0.27980(7) 0.0179(3) Uani 1 1 d . . . . .
N3 N 0.79230(11) 0.61569(18) 0.53166(7) 0.0210(3) Uani 1 1 d . . . . .
O1 O 0.90976(9) 0.41260(17) 0.33502(6) 0.0267(3) Uani 1 1 d . . . . .
O2 O 0.88116(9) 0.67955(15) 0.40271(7) 0.0261(3) Uani 1 1 d . . . . .
O3 O 0.36372(10) 0.47984(16) 0.37640(7) 0.0294(3) Uani 1 1 d . . . . .
O4 O 0.30754(9) 0.31772(17) 0.25582(7) 0.0317(3) Uani 1 1 d . . . . .
O5 O 0.84090(11) 0.69996(17) 0.58714(7) 0.0342(3) Uani 1 1 d . . . . .
O6 O 0.71437(10) 0.66877(16) 0.48203(7) 0.0277(3) Uani 1 1 d . . . . .
S1 S 0.85020(3) 0.50491(5) 0.37876(2) 0.01809(10) Uani 1 1 d . . . . .
S2 S 0.39287(3) 0.37710(5) 0.31899(2) 0.01896(10) Uani 1 1 d . . . . .

loop_
 _atom_site_aniso_label
 _atom_site_aniso_U_11
 _atom_site_aniso_U_22
 _atom_site_aniso_U_33
 _atom_site_aniso_U_23
 _atom_site_aniso_U_13
 _atom_site_aniso_U_12
C1 0.0194(8) 0.0401(10) 0.0188(8) 0.0106(7) 0.0044(6) 0.0017(7)
C2 0.0152(7) 0.0187(7) 0.0237(8) 0.0058(6) 0.0026(6) 0.0007(6)
C3 0.0163(7) 0.0176(7) 0.0216(7) 0.0012(6) 0.0029(6) 0.0013(6)
C4 0.0170(8) 0.0219(8) 0.0303(9) 0.0087(7) 0.0026(7) 0.0019(6)
C5 0.0133(7) 0.0238(8) 0.0157(7) 0.0012(6) 0.0015(6) 0.0007(6)
C6 0.0132(7) 0.0231(8) 0.0194(7) -0.0008(6) 0.0018(6) 0.0020(6)
C7 0.0207(8) 0.0355(9) 0.0182(7) 0.0029(7) 0.0044(6) 0.0056(7)
C8 0.0252(9) 0.0343(10) 0.0286(9) 0.0117(7) 0.0076(7) 0.0057(7)
C9 0.0256(9) 0.0239(8) 0.0344(9) 0.0050(7) 0.0064(7) 0.0066(7)
C10 0.0213(8) 0.0271(9) 0.0223(8) -0.0013(7) 0.0039(6) 0.0055(7)
C11 0.0218(8) 0.0186(8) 0.0284(8) 0.0048(6) 0.0098(7) 0.0019(6)
C12 0.0473(12) 0.0244(9) 0.0545(12) 0.0049(9) 0.0331(10) 0.0094(8)
C13 0.0295(9) 0.0343(10) 0.0371(10) 0.0142(8) -0.0029(8) -0.0037(8)
C14 0.0315(9) 0.0237(9) 0.0409(10) 0.0063(8) 0.0161(8) -0.0026(7)
N1 0.0134(6) 0.0214(6) 0.0149(6) 0.0021(5) 0.0024(5) 0.0012(5)
N2 0.0147(6) 0.0200(7) 0.0184(6) 0.0025(5) 0.0031(5) -0.0011(5)
N3 0.0198(7) 0.0248(7) 0.0188(6) -0.0026(5) 0.0061(5) 0.0003(5)
O1 0.0203(6) 0.0387(7) 0.0240(6) 0.0016(5) 0.0108(5) 0.0056(5)
O2 0.0198(6) 0.0258(6) 0.0315(6) 0.0003(5) 0.0048(5) -0.0063(5)
O3 0.0300(7) 0.0280(6) 0.0365(7) 0.0008(5) 0.0200(6) 0.0037(5)
O4 0.0195(6) 0.0395(7) 0.0319(7) 0.0039(6) -0.0001(5) -0.0084(5)
O5 0.0349(7) 0.0336(7) 0.0283(6) -0.0129(6) -0.0014(5) -0.0022(6)
O6 0.0257(6) 0.0314(6) 0.0228(6) -0.0011(5) 0.0009(5) 0.0098(5)
S1 0.01267(18) 0.0239(2) 0.01789(18) 0.00141(14) 0.00439(14) 0.00059(14)
S2 0.01455(18) 0.0208(2) 0.0224(2) 0.00216(15) 0.00656(15) -0.00001(14)

loop_
 _geom_bond_atom_site_label_1
 _geom_bond_atom_site_label_2
 _geom_bond_distance
 _geom_bond_site_symmetry_2
 _geom_bond_publ_flag
C1 C2 1.477(2) . ?
C1 N1 1.4908(19) . ?
C1 H1A 0.9900 . ?
C1 H1AB 0.9900 . ?
C2 N1 1.4830(19) . ?
C2 C3 1.492(2) . ?
C2 H2 1.0000 . ?
C3 C4 1.479(2) . ?
C3 N2 1.4804(19) . ?
C3 H3 1.0000 . ?
C4 N2 1.493(2) . ?
C4 H4A 0.9900 . ?
C4 H4AB 0.9900 . ?
C5 C10 1.391(2) . ?
C5 C6 1.393(2) . ?
C5 S1 1.7741(16) . ?
C6 C7 1.383(2) . ?
C6 N3 1.472(2) . ?
C7 C8 1.388(3) . ?
C7 H7 0.9500 . ?
C8 C9 1.381(3) . ?
C8 H8 0.9500 . ?
C9 C10 1.383(2) . ?
C9 H9 0.9500 . ?
C10 H10 0.9500 . ?
C11 C12 1.523(2) . ?
C11 C13 1.524(2) . ?
C11 C14 1.535(2) . ?
C11 S2 1.8092(16) . ?
C12 H12A 0.9800 . ?
C12 H12B 0.9800 . ?
C12 H12C 0.9800 . ?
C13 H13A 0.9800 . ?
C13 H13B 0.9800 . ?
C13 H13C 0.9800 . ?
C14 H14A 0.9800 . ?
C14 H14B 0.9800 . ?
C14 H14C 0.9800 . ?
N1 S1 1.6622(13) . ?
N2 S2 1.6731(13) . ?
N3 O5 1.2199(17) . ?
N3 O6 1.2228(17) . ?
O1 S1 1.4302(12) . ?
O2 S1 1.4323(12) . ?
O3 S2 1.4364(12) . ?
O4 S2 1.4321(12) . ?

loop_
 _geom_angle_atom_site_label_1
 _geom_angle_atom_site_label_2
 _geom_angle_atom_site_label_3
 _geom_angle
 _geom_angle_site_symmetry_1
 _geom_angle_site_symmetry_3
 _geom_angle_publ_flag
C2 C1 N1 59.96(10) . . ?
C2 C1 H1A 117.8 . . ?
N1 C1 H1A 117.8 . . ?
C2 C1 H1AB 117.8 . . ?
N1 C1 H1AB 117.8 . . ?
H1A C1 H1AB 114.9 . . ?
C1 C2 N1 60.49(10) . . ?
C1 C2 C3 122.96(14) . . ?
N1 C2 C3 115.82(13) . . ?
C1 C2 H2 115.4 . . ?
N1 C2 H2 115.4 . . ?
C3 C2 H2 115.4 . . ?
C4 C3 N2 60.60(10) . . ?
C4 C3 C2 120.52(14) . . ?
N2 C3 C2 114.35(13) . . ?
C4 C3 H3 116.5 . . ?
N2 C3 H3 116.5 . . ?
C2 C3 H3 116.5 . . ?
C3 C4 N2 59.76(10) . . ?
C3 C4 H4A 117.8 . . ?
N2 C4 H4A 117.8 . . ?
C3 C4 H4AB 117.8 . . ?
N2 C4 H4AB 117.8 . . ?
H4A C4 H4AB 114.9 . . ?
C10 C5 C6 118.19(14) . . ?
C10 C5 S1 116.91(12) . . ?
C6 C5 S1 124.89(12) . . ?
C7 C6 C5 121.84(15) . . ?
C7 C6 N3 116.74(14) . . ?
C5 C6 N3 121.36(14) . . ?
C6 C7 C8 118.80(16) . . ?
C6 C7 H7 120.6 . . ?
C8 C7 H7 120.6 . . ?
C9 C8 C7 120.25(16) . . ?
C9 C8 H8 119.9 . . ?
C7 C8 H8 119.9 . . ?
C8 C9 C10 120.40(16) . . ?
C8 C9 H9 119.8 . . ?
C10 C9 H9 119.8 . . ?
C9 C10 C5 120.46(15) . . ?
C9 C10 H10 119.8 . . ?
C5 C10 H10 119.8 . . ?
C12 C11 C13 111.91(16) . . ?
C12 C11 C14 111.02(15) . . ?
C13 C11 C14 110.92(15) . . ?
C12 C11 S2 108.54(12) . . ?
C13 C11 S2 108.86(12) . . ?
C14 C11 S2 105.32(11) . . ?
C11 C12 H12A 109.5 . . ?
C11 C12 H12B 109.5 . . ?
H12A C12 H12B 109.5 . . ?
C11 C12 H12C 109.5 . . ?
H12A C12 H12C 109.5 . . ?
H12B C12 H12C 109.5 . . ?
C11 C13 H13A 109.5 . . ?
C11 C13 H13B 109.5 . . ?
H13A C13 H13B 109.5 . . ?
C11 C13 H13C 109.5 . . ?
H13A C13 H13C 109.5 . . ?
H13B C13 H13C 109.5 . . ?
C11 C14 H14A 109.5 . . ?
C11 C14 H14B 109.5 . . ?
H14A C14 H14B 109.5 . . ?
C11 C14 H14C 109.5 . . ?
H14A C14 H14C 109.5 . . ?
H14B C14 H14C 109.5 . . ?
C2 N1 C1 59.55(10) . . ?
C2 N1 S1 119.03(10) . . ?
C1 N1 S1 116.66(10) . . ?
C3 N2 C4 59.64(10) . . ?
C3 N2 S2 117.22(10) . . ?
C4 N2 S2 114.16(10) . . ?
O5 N3 O6 124.69(14) . . ?
O5 N3 C6 117.55(13) . . ?
O6 N3 C6 117.73(13) . . ?
O1 S1 O2 119.17(7) . . ?
O1 S1 N1 106.31(7) . . ?
O2 S1 N1 112.77(7) . . ?
O1 S1 C5 107.29(7) . . ?
O2 S1 C5 109.67(7) . . ?
N1 S1 C5 99.78(7) . . ?
O4 S2 O3 117.84(8) . . ?
O4 S2 N2 105.04(7) . . ?
O3 S2 N2 111.18(7) . . ?
O4 S2 C11 109.64(8) . . ?
O3 S2 C11 109.15(8) . . ?
N2 S2 C11 102.93(7) . . ?

loop_
 _geom_torsion_atom_site_label_1
 _geom_torsion_atom_site_label_2
 _geom_torsion_atom_site_label_3
 _geom_torsion_atom_site_label_4
 _geom_torsion
 _geom_torsion_site_symmetry_1
 _geom_torsion_site_symmetry_2
 _geom_torsion_site_symmetry_3
 _geom_torsion_site_symmetry_4
 _geom_torsion_publ_flag
N1 C1 C2 C3 -103.27(16) . . . . ?
C1 C2 C3 C4 -52.1(2) . . . . ?
N1 C2 C3 C4 -122.30(15) . . . . ?
C1 C2 C3 N2 16.9(2) . . . . ?
N1 C2 C3 N2 -53.33(18) . . . . ?
C2 C3 C4 N2 102.54(16) . . . . ?
C10 C5 C6 C7 0.5(2) . . . . ?
S1 C5 C6 C7 -178.26(12) . . . . ?
C10 C5 C6 N3 -176.52(14) . . . . ?
S1 C5 C6 N3 4.7(2) . . . . ?
C5 C6 C7 C8 -2.4(2) . . . . ?
N3 C6 C7 C8 174.82(15) . . . . ?
C6 C7 C8 C9 1.9(3) . . . . ?
C7 C8 C9 C10 0.4(3) . . . . ?
C8 C9 C10 C5 -2.3(3) . . . . ?
C6 C5 C10 C9 1.8(2) . . . . ?
S1 C5 C10 C9 -179.31(13) . . . . ?
C3 C2 N1 C1 114.88(16) . . . . ?
C1 C2 N1 S1 105.61(13) . . . . ?
C3 C2 N1 S1 -139.51(12) . . . . ?
C2 C1 N1 S1 -109.55(12) . . . . ?
C2 C3 N2 C4 -112.63(15) . . . . ?
C4 C3 N2 S2 -103.43(12) . . . . ?
C2 C3 N2 S2 143.94(11) . . . . ?
C3 C4 N2 S2 108.55(12) . . . . ?
C7 C6 N3 O5 54.3(2) . . . . ?
C5 C6 N3 O5 -128.55(16) . . . . ?
C7 C6 N3 O6 -123.67(16) . . . . ?
C5 C6 N3 O6 53.5(2) . . . . ?
C2 N1 S1 O1 -130.63(11) . . . . ?
C1 N1 S1 O1 -62.33(13) . . . . ?
C2 N1 S1 O2 1.71(13) . . . . ?
C1 N1 S1 O2 70.00(13) . . . . ?
C2 N1 S1 C5 117.99(12) . . . . ?
C1 N1 S1 C5 -173.72(12) . . . . ?
C10 C5 S1 O1 -16.98(14) . . . . ?
C6 C5 S1 O1 161.82(13) . . . . ?
C10 C5 S1 O2 -147.77(12) . . . . ?
C6 C5 S1 O2 31.03(15) . . . . ?
C10 C5 S1 N1 93.63(13) . . . . ?
C6 C5 S1 N1 -87.56(14) . . . . ?
C3 N2 S2 O4 150.86(11) . . . . ?
C4 N2 S2 O4 83.95(12) . . . . ?
C3 N2 S2 O3 22.35(13) . . . . ?
C4 N2 S2 O3 -44.56(12) . . . . ?
C3 N2 S2 C11 -94.39(12) . . . . ?
C4 N2 S2 C11 -161.30(11) . . . . ?
C12 C11 S2 O4 62.27(14) . . . . ?
C13 C11 S2 O4 -175.69(12) . . . . ?
C14 C11 S2 O4 -56.70(13) . . . . ?
C12 C11 S2 O3 -167.29(12) . . . . ?
C13 C11 S2 O3 -45.25(14) . . . . ?
C14 C11 S2 O3 73.75(13) . . . . ?
C12 C11 S2 N2 -49.12(14) . . . . ?
C13 C11 S2 N2 72.92(13) . . . . ?
C14 C11 S2 N2 -168.08(11) . . . . ?

_geom_special_details 
;

All esds (except the esd in the dihedral angle between two l.s. planes)
are estimated using the full covariance matrix.  The cell esds are taken
into account individually in the estimation of esds in distances, angles
and torsion angles; correlations between esds in cell parameters are only
used when they are defined by crystal symmetry.  An approximate (isotropic)
treatment of cell esds is used for estimating esds involving l.s. planes.
;

_audit_block_code                 C14H19N3O6S2_cv144_thorn-seshold
_audit_creation_method                  'APEX3 v2018.7-2'
_shelxl_version_number            ?
_chemical_name_systematic         ?
_chemical_formula_moiety          'C14 H19 N3 O6 S2'
_chemical_formula_sum                   'C14 H19 N3 O6 S2'
_chemical_formula_weight                389.44 #?# (Cohen, 1996)
_chemical_melting_point           ? #?# in K!

_cell_formula_units_Z                   4 #?# adjust to _chemical_formula_[]

_exptl_crystal_density_diffrn           1.499
_exptl_crystal_F_000                    816 #?# check!

_shelx_res_file 
;

TITL cv144_0m_a.res in P2(1)/n
    cv144.res
    created by SHELXL-2018/3 at 08:45:15 on 06-Jun-2024
REM Old TITL cv144_0m in P2(1)/n
REM SHELXT solution in P2(1)/n
REM R1 0.101,  Rweak 0.004,  Alpha 0.029,  Orientation as input
REM Formula found by SHELXT:  C15 N2 O6 S2
CELL  0.71073  12.8193   7.6755  18.2018   90.000  105.580   90.000
ZERR    4.000   0.0010   0.0005   0.0013    0.000    0.002    0.000
LATT  1
SYMM 1/2-X, 1/2+Y, 1/2-Z
SFAC C H N O S
UNIT 56 76 12 24 8
TEMP -100
SIZE 0.15 0.19 0.20
L.S. 10
BOND $H
LIST 4
CONF
ACTA
SHEL 9.0 0.77
OMIT     0   0   2 !      -0.16        415.51      18.79       0.105       8.77
OMIT     0   1   1 !   13161.18      21895.16       9.22       0.765       7.03
FMAP 2
PLAN -20
WGHT    0.036900    1.123600
FVAR       0.53836
C1    1    0.688036    0.567362    0.253404    11.00000    0.01944    0.04007 =
         0.01884    0.01065    0.00441    0.00171
AFIX  23
H1A   2    0.744554    0.628035    0.235223    11.00000   -1.20000
H1AB  2    0.632834    0.505653    0.213320    11.00000   -1.20000
AFIX   0
C2    1    0.652831    0.648078    0.316417    11.00000    0.01523    0.01870 =
         0.02366    0.00578    0.00264    0.00066
AFIX  13
H2    2    0.691059    0.758331    0.337221    11.00000   -1.20000
AFIX   0
C3    1    0.540734    0.629760    0.324871    11.00000    0.01626    0.01764 =
         0.02159    0.00118    0.00295    0.00134
AFIX  13
H3    2    0.531787    0.647779    0.377251    11.00000   -1.20000
AFIX   0
C4    1    0.445884    0.670984    0.260497    11.00000    0.01702    0.02189 =
         0.03033    0.00867    0.00265    0.00192
AFIX  23
H4A   2    0.459513    0.720213    0.213660    11.00000   -1.20000
H4AB  2    0.379859    0.714994    0.272657    11.00000   -1.20000
AFIX   0
C5    1    0.850714    0.374634    0.459367    11.00000    0.01334    0.02382 =
         0.01572    0.00120    0.00152    0.00067
C6    1    0.827786    0.435124    0.525517    11.00000    0.01317    0.02308 =
         0.01936   -0.00082    0.00180    0.00202
C7    1    0.832464    0.327083    0.587126    11.00000    0.02071    0.03546 =
         0.01822    0.00289    0.00444    0.00563
AFIX  43
H7    2    0.819189    0.371729    0.632454    11.00000   -1.20000
AFIX   0
C8    1    0.856912    0.152197    0.581536    11.00000    0.02518    0.03427 =
         0.02865    0.01171    0.00757    0.00570
AFIX  43
H8    2    0.858316    0.075486    0.622750    11.00000   -1.20000
AFIX   0
C9    1    0.879199    0.089331    0.516283    11.00000    0.02555    0.02387 =
         0.03444    0.00497    0.00643    0.00663
AFIX  43
H9    2    0.895416   -0.030631    0.512718    11.00000   -1.20000
AFIX   0
C10   1    0.878049    0.200004    0.456077    11.00000    0.02128    0.02714 =
         0.02226   -0.00128    0.00387    0.00554
AFIX  43
H10   2    0.896055    0.156415    0.412187    11.00000   -1.20000
AFIX   0
C11   1    0.473664    0.193471    0.363935    11.00000    0.02182    0.01855 =
         0.02844    0.00481    0.00981    0.00186
C12   1    0.525103    0.109841    0.306286    11.00000    0.04731    0.02441 =
         0.05450    0.00489    0.03312    0.00944
AFIX 137
H12A  2    0.468207    0.073752    0.261211    11.00000   -1.50000
H12B  2    0.567282    0.007757    0.329329    11.00000   -1.50000
H12C  2    0.572918    0.194201    0.291225    11.00000   -1.50000
AFIX   0
C13   1    0.558488    0.257195    0.434502    11.00000    0.02953    0.03434 =
         0.03712    0.01417   -0.00293   -0.00368
AFIX 137
H13A  2    0.522503    0.315728    0.468849    11.00000   -1.50000
H13B  2    0.607420    0.339187    0.419233    11.00000   -1.50000
H13C  2    0.600104    0.157661    0.460815    11.00000   -1.50000
AFIX   0
C14   1    0.393673    0.068259    0.385895    11.00000    0.03154    0.02373 =
         0.04090    0.00635    0.01606   -0.00258
AFIX 137
H14A  2    0.360097    0.126172    0.421776    11.00000   -1.50000
H14B  2    0.432398   -0.035921    0.409914    11.00000   -1.50000
H14C  2    0.337444    0.034567    0.340020    11.00000   -1.50000
AFIX   0
N1    3    0.720388    0.488393    0.331064    11.00000    0.01341    0.02136 =
         0.01495    0.00206    0.00239    0.00117
N2    3    0.477495    0.485940    0.279805    11.00000    0.01467    0.01998 =
         0.01835    0.00249    0.00309   -0.00107
N3    3    0.792300    0.615688    0.531659    11.00000    0.01985    0.02479 =
         0.01881   -0.00264    0.00606    0.00026
O1    4    0.909760    0.412596    0.335016    11.00000    0.02035    0.03870 =
         0.02396    0.00158    0.01076    0.00564
O2    4    0.881159    0.679551    0.402709    11.00000    0.01980    0.02579 =
         0.03155    0.00030    0.00484   -0.00627
O3    4    0.363719    0.479841    0.376403    11.00000    0.02997    0.02802 =
         0.03654    0.00083    0.02000    0.00373
O4    4    0.307539    0.317715    0.255822    11.00000    0.01951    0.03948 =
         0.03189    0.00387   -0.00015   -0.00838
O5    4    0.840900    0.699961    0.587135    11.00000    0.03495    0.03363 =
         0.02834   -0.01288   -0.00144   -0.00221
O6    4    0.714367    0.668768    0.482030    11.00000    0.02574    0.03136 =
         0.02275   -0.00115    0.00090    0.00980
S1    5    0.850196    0.504906    0.378758    11.00000    0.01267    0.02389 =
         0.01789    0.00141    0.00439    0.00059
S2    5    0.392873    0.377104    0.318995    11.00000    0.01455    0.02084 =
         0.02242    0.00216    0.00656   -0.00001
HKLF 4


REM  cv144_0m_a.res in P2(1)/n
REM wR2 = 0.084821, GooF = S = 1.03247, Restrained GooF = 1.03247 for all data
REM R1 = 0.032673 for 3375 Fo > 4sig(Fo) and 0.041297 for all 3941 data
REM 229 parameters refined using 0 restraints

END

WGHT      0.0369      1.1236

REM Highest difference peak  0.396,  deepest hole -0.456,  1-sigma level  0.053
Q1    1   0.3965  0.4483  0.3589  11.00000  0.05    0.40
Q2    1   0.8594  0.4418  0.4270  11.00000  0.05    0.32
Q3    1   0.7777  0.5091  0.3528  11.00000  0.05    0.31
Q4    1   0.4382  0.2891  0.3434  11.00000  0.05    0.30
Q5    1   0.5972  0.6354  0.3214  11.00000  0.05    0.30
Q6    1   0.4375  0.4489  0.3000  11.00000  0.05    0.29
Q7    1   0.8125  0.5119  0.5281  11.00000  0.05    0.26
Q8    1   0.8072  0.3791  0.5492  11.00000  0.05    0.23
Q9    1   0.8235  0.4020  0.4886  11.00000  0.05    0.23
Q10   1   0.2938  0.3465  0.3011  11.00000  0.05    0.22
Q11   1   0.4398  0.1339  0.3780  11.00000  0.05    0.22
Q12   1   0.8868  0.3043  0.4642  11.00000  0.05    0.22
Q13   1   0.5028  0.6833  0.2990  11.00000  0.05    0.22
Q14   1   0.6550  0.6314  0.2727  11.00000  0.05    0.22
Q15   1   0.4475  0.6659  0.2055  11.00000  0.05    0.21
Q16   1   0.9013  0.1242  0.5573  11.00000  0.05    0.21
Q17   1   0.5364  0.6370  0.3598  11.00000  0.05    0.21
Q18   1   0.9020  0.1654  0.4962  11.00000  0.05    0.20
Q19   1   0.5242  0.5340  0.3138  11.00000  0.05    0.20
Q20   1   0.5938  0.3493  0.4416  11.00000  0.05    0.20
;
_shelx_res_checksum                     54203
_shelx_hkl_file
;
  -2   0   0  137.69    6.20
  -2   0   0  156.28    6.60
   2   0   0  134.99    6.40
  -2   0   0  167.18    6.70
   2   0   0  159.48    6.30
   2   0   0  151.08    6.60
  -3   0   0   -0.30    0.80
  -3   0   0   -0.40    0.50
   3   0   0   -0.20    0.50
   3   0   0   -0.30    0.70
  -3   0   0   -0.70    0.80
   3   0   0    0.20    0.80
  -4   0   0 8465.65  325.67
  -4   0   0 8320.57  326.97
  -5   0   0    1.10    1.50
   5   0   0    3.10    1.50
   5   0   0    1.70    1.10
  -5   0   0    2.60    1.20
  -5   0   0   -0.40    1.30
   5   0   0    3.50    1.50
   6   0   0 1193.08   47.40
  -6   0   0 1276.07   46.90
   6   0   0 1195.98   46.30
   6   0   0 1248.48   47.60
  -6   0   0 1302.47   47.70
  -6   0   0 1194.08   47.20
  -7   0   0    2.20    1.70
  -7   0   0    5.80    2.50
   7   0   0    3.10    2.20
  -7   0   0    5.90    2.10
   7   0   0    2.20    1.60
  -8   0   0  238.38   12.80
   8   0   0  251.17   12.60
   8   0   0  265.17   14.00
  -8   0   0  254.07   13.60
  -8   0   0  258.47   13.80
   8   0   0  256.77   13.90
  -9   0   0    3.80    2.20
  -9   0   0    0.80    3.10
   9   0   0    3.00    2.90
   9   0   0    8.20    3.20
   9   0   0    7.50    2.70
  10   0   0   19.20    4.70
  10   0   0   15.40    3.70
 -10   0   0   17.90    5.10
 -10   0   0   27.80    4.60
  10   0   0   20.90    4.40
 -10   0   0   22.10    5.10
  11   0   0   19.90    5.30
 -11   0   0   12.80    4.00
  12   0   0  191.38   14.10
 -12   0   0  214.48   13.60
  12   0   0  193.48   14.20
  13   0   0   17.10    6.20
  13   0   0   10.70    5.40
 -13   0   0   10.00    4.80
  14   0   0   10.60    6.00
  14   0   0   15.90    6.40
 -14   0   0   -0.70    5.00
  15   0   0    5.70    7.10
 -15   0   0    0.50    5.70
  15   0   0   -1.90    6.80
  16   0   0  212.58   18.40
   0  -1   0   -0.20    0.20
   0  -1   0    0.40    0.30
   0  -1   0   -0.20    0.20
   0   1   0   -0.20    0.30
   0   1   0    0.10    0.20
   1  -1   0   65.89    3.30
   1  -1   0   68.49    3.20
  -1  -1   0   61.99    2.90
  -1  -1   0   66.99    3.40
   1  -1   0   67.79    3.20
  -1   1   0   52.29    3.00
  -1   1   0   73.09    3.30
   1   1   0   72.29    2.70
   1   1   0   55.29    2.80
  -2  -1   0 3703.43  152.78
   2   1   0 3869.51  153.48
  -2   1   0 3744.53  142.99
   3  -1   0  111.69    6.20
  -3  -1   0  119.09    5.80
  -3  -1   0  108.19    6.20
   3  -1   0  118.59    5.90
   3  -1   0  134.99    6.10
  -3   1   0  115.39    5.90
  -3   1   0  125.29    6.30
   3   1   0  130.99    6.40
   3   1   0  118.09    5.80
   3   1   0  108.89    5.20
  -4  -1   0  836.32   30.30
   4  -1   0  836.82   31.20
   4  -1   0  835.02   31.70
   4  -1   0  767.92   31.80
  -4  -1   0  811.12   31.60
  -4  -1   0  818.62   31.00
   4   1   0  757.22   30.00
   4   1   0  825.42   31.50
   4   1   0  842.32   31.00
  -4   1   0  781.72   31.00
  -4   1   0  850.01   31.20
  -4   1   0  756.82   32.40
   5  -1   0   19.00    3.10
  -5  -1   0   15.50    2.70
   5  -1   0   17.30    2.80
  -5  -1   0   17.10    3.10
  -5  -1   0   14.70    2.20
   5  -1   0   21.70    3.00
  -5   1   0   15.00    2.70
  -5   1   0   19.60    2.90
   5   1   0   16.30    2.80
   5   1   0   13.80    2.50
  -5   1   0    9.80    2.30
   5   1   0   12.80    1.80
   6  -1   0  105.79    6.90
   6  -1   0  107.69    7.30
   6  -1   0   97.09    6.40
  -6  -1   0  110.39    6.90
  -6  -1   0  106.09    6.20
  -6  -1   0  110.29    7.20
  -6   1   0  105.69    6.90
   6   1   0  109.79    6.10
   6   1   0  103.49    7.10
   6   1   0  111.19    7.00
  -6   1   0   99.49    6.60
  -6   1   0   98.69    7.00
   7  -1   0  229.08   11.90
  -7  -1   0  239.08   11.50
   7  -1   0  237.78   12.40
  -7  -1   0  257.37   12.60
  -7  -1   0  226.78   12.60
   7  -1   0  240.18   13.00
  -7   1   0  220.38   12.00
  -7   1   0  240.98   12.40
   7   1   0  228.58   12.20
   7   1   0  230.58   11.20
   7   1   0  239.98   12.80
  -7   1   0  248.98   13.00
   8  -1   0   32.40    4.80
   8  -1   0   32.40    4.40
  -8  -1   0   27.10    4.90
   8  -1   0   28.70    5.00
  -8  -1   0   37.90    4.10
  -8  -1   0   34.00    5.10
   8   1   0   26.40    3.80
  -8   1   0   42.80    5.80
  -8   1   0   23.10    4.50
   8   1   0   34.30    4.90
  -8   1   0   36.00    4.90
   8   1   0   22.40    4.60
  -9  -1   0  616.74   26.10
   9  -1   0  619.74   27.20
   9  -1   0  581.64   26.10
  -9  -1   0  619.34   27.10
   9  -1   0  592.94   27.70
  -9  -1   0  588.74   27.60
   9   1   0  618.84   27.10
  -9   1   0  593.74   26.90
   9   1   0  632.74   25.60
   9   1   0  594.64   27.20
  -9   1   0  604.04   27.70
  -9   1   0  617.24   27.00
 -10  -1   0   39.30    6.80
 -10  -1   0   41.50    6.50
  10  -1   0   40.50    6.40
  10  -1   0   41.60    6.70
 -10  -1   0   39.40    5.40
 -10   1   0   45.30    6.70
  10   1   0   38.00    5.00
  10   1   0   48.90    6.80
  10   1   0   44.70    6.50
 -10   1   0   45.40    6.40
  11  -1   0   17.00    5.10
  11  -1   0   16.70    5.00
 -11  -1   0   17.40    4.30
  11   1   0   14.80    4.00
 -11   1   0   16.10    4.50
  11   1   0   10.90    4.50
  11   1   0   17.80    5.00
  12  -1   0  185.28   14.50
 -12  -1   0  196.08   12.90
  12  -1   0  218.58   14.70
  12   1   0  205.78   14.40
 -12   1   0  203.38   13.70
  12   1   0  194.78   14.20
  13  -1   0  390.86   23.40
 -13  -1   0  432.56   22.60
  13  -1   0  397.56   23.00
  13   1   0  406.56   22.80
  13   1   0  410.36   23.20
 -13   1   0  440.66   22.90
 -14  -1   0   19.70    6.60
  14  -1   0   20.80    6.90
  14  -1   0   28.70    7.80
  14   1   0   25.70    7.70
  14   1   0   27.80    7.60
 -14   1   0   16.00    6.10
  15  -1   0   -0.40    6.90
 -15  -1   0    6.00    5.80
  15  -1   0   -1.90    6.70
  15   1   0   -9.30    5.90
  15   1   0    2.80    6.80
 -15   1   0    5.70    6.20
   0  -2   0  381.86   14.90
   0  -2   0  396.36   14.90
   0  -2   0  391.06   14.90
   0  -2   0  405.96   15.70
   0   2   0  385.66   15.00
   0   2   0  385.46   15.60
  -1  -2   0 3928.21  166.18
   1   2   0 4132.89  167.78
  -1   2   0 4688.23  153.68
  -2  -2   0   82.09    4.20
   2  -2   0   79.19    4.60
  -2  -2   0   80.69    3.50
   2  -2   0   87.89    4.80
   2  -2   0   80.59    4.50
   2  -2   0   84.09    4.70
  -2  -2   0   78.29    4.90
   2   2   0   79.69    4.90
   2   2   0   85.79    4.10
   2   2   0   79.09    3.60
  -2   2   0   82.49    4.70
  -2   2   0   82.19    4.80
   3  -2   0   88.89    5.60
  -3  -2   0   87.59    4.10
   3  -2   0   92.29    5.30
   3  -2   0   87.49    5.20
   3  -2   0   96.29    6.30
  -3  -2   0   87.89    4.80
   3   2   0   95.09    5.70
  -3   2   0   80.79    5.00
   3   2   0   88.79    4.60
  -3   2   0   93.79    5.40
   3   2   0   86.19    4.00
   4  -2   0  180.28    9.30
  -4  -2   0  181.08    8.60
   4  -2   0  157.18    8.70
   4  -2   0  181.08    9.50
  -4  -2   0  181.58    7.70
  -4  -2   0  193.78    9.70
   4  -2   0  179.48    9.00
   4   2   0  184.38    8.50
   4   2   0  171.18    7.60
  -4   2   0  171.18    9.00
   4   2   0  181.28    9.40
  -4   2   0  181.98    9.00
  -5  -2   0  255.87   10.70
   5  -2   0  234.98   12.40
   5  -2   0  241.18   11.90
   5  -2   0  243.48   12.20
  -5  -2   0  236.58   11.50
  -5  -2   0  254.67   12.70
   5  -2   0  239.88   11.80
  -5   2   0  252.07   12.20
  -5   2   0  254.67   11.90
   5   2   0  256.77   11.60
   5   2   0  251.27   10.50
   5   2   0  245.98   12.40
   6  -2   0   98.89    6.70
   6  -2   0   99.39    6.90
  -6  -2   0   96.99    6.60
  -6  -2   0  107.69    5.90
   6  -2   0  107.19    7.30
   6  -2   0   91.89    7.20
  -6  -2   0  100.29    7.60
  -6   2   0  107.09    6.90
  -6   2   0  101.59    7.00
   6   2   0  105.69    5.80
   6   2   0  103.89    6.70
  -7  -2   0  163.98    8.20
   7  -2   0  130.89    9.90
  -7  -2   0  147.99   10.00
   7  -2   0  148.59    9.00
  -7  -2   0  139.09    8.70
   7  -2   0  148.39    9.90
   7  -2   0  135.89    9.40
   7   2   0  154.38    7.70
   7   2   0  163.28    9.10
   7   2   0  139.99    9.40
  -7   2   0  136.39    9.00
  -7   2   0  152.78    9.20
  -8  -2   0  169.38    9.40
   8  -2   0  173.78   10.80
   8  -2   0  181.38   10.60
  -8  -2   0  197.18   11.10
   8  -2   0  174.98   11.50
  -8  -2   0  175.88   11.80
   8  -2   0  179.48   11.30
   8   2   0  178.08    9.30
  -8   2   0  181.08   10.80
  -8   2   0  172.88   10.90
   8   2   0  189.48   11.50
   8   2   0  171.98   10.40
  -9  -2   0   18.00    4.60
  -9  -2   0   16.10    3.20
   9  -2   0   14.90    3.80
  -9  -2   0   21.60    5.10
   9  -2   0   23.60    5.30
   9  -2   0   18.40    4.30
   9  -2   0   17.80    4.60
  -9   2   0   18.90    4.50
  -9   2   0   19.40    4.30
   9   2   0   21.80    3.70
   9   2   0   17.60    4.70
   9   2   0   16.40    4.30
 -10  -2   0   35.40    6.10
  10  -2   0   33.30    6.00
  10  -2   0   37.00    6.80
 -10  -2   0   39.40    5.30
  10   2   0   35.00    6.30
  10   2   0   47.30    6.60
 -10   2   0   42.20    6.70
  10   2   0   35.60    4.70
 -10   2   0   49.20    6.80
 -11  -2   0  699.43   29.90
 -11  -2   0  663.53   30.90
  11  -2   0  698.73   32.80
  11  -2   0  702.33   31.60
  11   2   0  698.03   31.20
 -11   2   0  690.03   32.00
  11   2   0  649.14   28.70
  11   2   0  687.03   31.90
 -12  -2   0   30.70    5.40
  12  -2   0   34.20    6.80
  12  -2   0   36.40    7.80
 -12   2   0   33.60    6.90
  12   2   0   28.30    6.40
  12   2   0   38.90    7.20
  13  -2   0   18.90    6.90
  13  -2   0   21.90    6.70
 -13  -2   0   18.50    5.30
  13   2   0   12.00    7.00
  13   2   0   38.80    7.80
 -13   2   0   13.80    5.70
  14  -2   0   82.19   11.80
 -14  -2   0   74.49    9.30
  14  -2   0   80.39   12.10
 -14   2   0   79.99   10.90
  14   2   0   58.89   10.00
  14   2   0   64.39   10.80
 -15  -2   0   26.80    7.70
  15  -2   0   24.90    9.90
  15   2   0   28.60    9.30
  15   2   0   29.50    8.40
   0  -3   0    0.00    1.20
   0  -3   0    2.00    0.90
   0  -3   0    0.20    0.80
   0  -3   0    0.40    0.70
   0   3   0   -0.70    1.00
   0   3   0    0.70    0.70
   1  -3   0  186.08    8.50
   1  -3   0  176.88    8.90
  -1  -3   0  177.68    8.00
  -1  -3   0  176.08    9.20
  -1  -3   0  180.28    7.60
  -1  -3   0  177.88    7.70
   1  -3   0  180.18    8.40
   1  -3   0  171.68    8.30
  -1   3   0  185.98    8.70
  -1   3   0  186.68    9.00
   1   3   0  192.28    8.10
   1   3   0  183.28    9.20
  -1   3   0  192.08    8.50
   2  -3   0 4348.17  146.49
  -2  -3   0 3949.80  146.79
   2  -3   0 4209.48  145.89
   2   3   0 3975.10  144.39
  -2   3   0 3841.32  145.79
   2   3   0 4137.89  146.89
   3  -3   0  411.76   18.10
  -3  -3   0  414.56   16.10
   3  -3   0  458.85   18.50
  -3  -3   0  434.76   17.30
  -3  -3   0  425.56   18.80
   3  -3   0  443.16   18.70
   3  -3   0  449.06   18.40
   3  -3   0  426.66   18.00
   3   3   0  399.36   18.60
  -3   3   0  423.06   18.20
  -3   3   0  429.46   18.60
   3   3   0  453.15   17.10
   3   3   0  436.06   16.30
  -4  -3   0  143.79    7.50
  -4  -3   0  150.18    6.40
   4  -3   0  142.39    8.00
   4  -3   0  140.79    8.30
   4  -3   0  148.19    8.30
  -4  -3   0  140.59    8.80
   4  -3   0  147.79    8.70
   4  -3   0  151.68    8.20
   4   3   0  144.99    7.10
  -4   3   0  136.09    8.10
   4   3   0  137.89    6.30
   4   3   0  141.89    8.50
  -4   3   0  149.79    8.20
   5  -3   0  248.88   11.50
  -5  -3   0  206.68    9.20
   5  -3   0  218.88   11.90
  -5  -3   0  197.88   11.60
  -5  -3   0  219.78   11.60
   5  -3   0  209.28   11.40
   5  -3   0  222.38   11.30
   5   3   0  206.68   10.00
   5   3   0  208.48   11.60
   5   3   0  222.88    9.20
  -5   3   0  201.48   12.20
  -5   3   0  214.78   11.10
  -6  -3   0  619.74   25.70
  -6  -3   0  636.14   24.40
  -6  -3   0  636.74   27.70
   6  -3   0  661.33   27.20
   6  -3   0  610.24   27.40
   6  -3   0  586.84   26.20
   6  -3   0  617.44   26.50
   6   3   0  637.54   27.30
   6   3   0  626.14   25.30
   6   3   0  630.44   24.10
  -6   3   0  633.74   26.90
  -6   3   0  633.44   26.30
  -7  -3   0    3.70    2.50
   7  -3   0   -0.70    2.20
   7  -3   0    1.90    2.10
   7  -3   0    2.90    2.20
  -7  -3   0    6.20    1.80
  -7   3   0    1.40    2.50
   7   3   0    5.30    2.30
  -7   3   0    6.70    2.70
   7   3   0    4.90    1.50
   7   3   0    4.10    2.50
  -8  -3   0   -0.70    4.00
   8  -3   0    4.00    2.90
  -8  -3   0    1.30    2.80
  -8  -3   0    1.70    1.90
   8  -3   0   -1.70    3.00
   8  -3   0    1.20    2.90
   8  -3   0    5.10    2.90
   8   3   0    0.30    2.20
  -8   3   0    1.30    2.70
   8   3   0    1.90    1.90
   8   3   0    7.20    3.30
  -8   3   0    5.40    3.10
   9  -3   0   34.00    5.90
  -9  -3   0   27.10    4.00
  -9  -3   0   38.10    5.60
   9  -3   0   25.10    5.70
  -9   3   0   37.60    5.90
   9   3   0   36.50    4.20
   9   3   0   38.70    6.30
   9   3   0   33.30    5.30
  -9   3   0   34.70    5.80
  10  -3   0   17.20    4.50
 -10  -3   0   10.40    4.70
  10  -3   0   15.60    4.70
 -10  -3   0    5.60    2.60
 -10   3   0   13.50    4.60
 -10   3   0   10.70    4.50
  10   3   0    9.30    3.90
  10   3   0    9.00    4.30
  10   3   0    6.90    2.80
 -11  -3   0   17.60    4.00
  11  -3   0   23.30    6.20
  11  -3   0   26.80    6.40
 -11  -3   0   21.30    5.50
  11   3   0   15.30    4.70
 -11   3   0   11.80    4.70
  11   3   0   15.00    3.80
  11   3   0    8.00    4.80
  12  -3   0   57.49    8.70
  12  -3   0   46.20    9.10
 -12  -3   0   68.49    7.00
  12   3   0   50.49    7.50
 -12   3   0   45.00    7.90
  12   3   0   57.09    6.80
  12   3   0   64.79    9.40
  13  -3   0   -2.60    5.40
 -13  -3   0    8.90    4.00
  13  -3   0    4.10    5.60
  13   3   0    1.00    7.70
  13   3   0    1.60    6.00
 -13   3   0    4.50    5.50
  14  -3   0   -3.40    6.70
 -14  -3   0    2.00    4.90
  14  -3   0   -3.70    6.60
  14   3   0    4.80    7.00
 -14   3   0   -4.30    5.90
  14   3   0    3.10    5.70
  15  -3   0   -1.20    9.20
 -15  -3   0   -3.40    5.50
  15  -3   0   -1.10    8.00
 -15   3   0   -1.00    7.20
  15   3   0   10.30    7.30
  15   3   0   10.70    9.60
   0  -4   0  500.85   19.60
   0  -4   0  516.85   21.40
   0  -4   0  487.65   19.50
   0  -4   0  498.75   19.80
   0   4   0  496.95   20.10
   0   4   0  460.25   21.00
   1  -4   0  788.22   31.20
  -1  -4   0  767.82   29.10
  -1  -4   0  782.82   29.20
   1  -4   0  778.92   30.10
  -1  -4   0  813.82   31.70
   1  -4   0  776.22   30.10
   1  -4   0  785.12   30.10
   1   4   0  774.82   29.80
  -1   4   0  830.62   30.80
  -1   4   0  763.82   31.20
   1   4   0  699.63   31.10
  -2  -4   0   23.90    2.10
   2  -4   0   21.00    3.00
   2  -4   0   21.30    3.40
  -2  -4   0   20.40    1.80
   2  -4   0   22.20    3.10
   2  -4   0   21.10    3.40
  -2  -4   0   26.20    2.60
  -2  -4   0   19.60    3.50
   2  -4   0   25.50    3.40
  -2   4   0   23.40    3.30
  -2   4   0   11.90    2.90
  -2   4   0   20.80    3.20
   2   4   0   18.60    2.40
   3  -4   0    3.20    1.80
  -3  -4   0    0.80    1.30
   3  -4   0    1.00    1.80
  -3  -4   0   -0.30    1.70
   3  -4   0    0.90    1.60
   3  -4   0    1.30    2.00
  -3  -4   0    2.70    0.80
  -3   4   0    1.50    1.70
   3   4   0    1.60    2.00
   3   4   0    2.30    1.20
   3   4   0    1.00    0.90
  -3   4   0    0.50    1.60
  -4  -4   0   91.79    4.70
  -4  -4   0  102.29    7.90
   4  -4   0  110.39    7.00
  -4  -4   0  111.99    6.50
   4  -4   0   96.99    6.80
   4  -4   0   97.59    7.00
   4  -4   0   92.19    7.90
   4  -4   0  102.69    7.60
   4   4   0  109.09    5.20
   4   4   0  117.09    8.00
  -4   4   0  106.49    8.20
   4   4   0  115.09    6.00
   5  -4   0  220.48   11.40
  -5  -4   0  212.78   10.60
  -5  -4   0  189.38    8.70
   5  -4   0  193.38   11.10
   5  -4   0  219.98   11.80
   5  -4   0  204.88   12.10
   5  -4   0  220.48   11.70
  -5  -4   0  206.68   12.40
   5   4   0  204.58   12.10
   5   4   0  203.28    9.80
  -5   4   0  206.98   11.50
   5   4   0  206.08    8.90
   6  -4   0  323.67   15.90
  -6  -4   0  313.27   16.70
  -6  -4   0  315.17   12.70
   6  -4   0  298.77   15.50
   6  -4   0  298.67   16.30
   6  -4   0  289.27   14.90
  -6  -4   0  306.07   14.40
   6   4   0  309.27   13.70
   6   4   0  281.27   15.80
   6   4   0  292.97   12.50
  -6   4   0  283.77   15.30
   7  -4   0  162.98   10.50
   7  -4   0  179.08   10.90
   7  -4   0  169.98   11.20
  -7  -4   0  166.98    9.90
  -7  -4   0  162.58    8.20
   7  -4   0  159.98   11.40
  -7  -4   0  161.78   12.10
   7   4   0  145.59   10.90
  -7   4   0  160.68   10.70
   7   4   0  159.58    9.00
   7   4   0  173.08    8.60
  -7   4   0  168.98   10.50
   8  -4   0    0.40    2.80
   8  -4   0   -1.30    2.90
  -8  -4   0    2.40    3.00
  -8  -4   0    0.20    1.70
   8   4   0    1.80    2.20
   8   4   0    2.70    3.50
  -8   4   0    0.30    3.40
   8   4   0    0.90    1.70
  -8   4   0    0.80    2.70
  -9  -4   0   63.79    5.40
  -9  -4   0   66.89    7.60
   9  -4   0   45.20    7.30
   9  -4   0   55.69    8.50
   9   4   0   64.39    8.60
  -9   4   0   56.59    7.50
   9   4   0   60.89    5.10
   9   4   0   65.79    6.30
  -9   4   0   63.09    8.00
  10  -4   0  474.75   23.70
  10  -4   0  432.96   24.80
 -10  -4   0  443.46   22.50
 -10  -4   0  495.95   20.90
 -10   4   0  468.75   24.10
  10   4   0  480.95   21.90
  10   4   0  476.35   24.60
  10   4   0  477.65   20.20
  11  -4   0   11.30    5.40
  11  -4   0    2.20    5.20
 -11  -4   0   -5.20    5.10
 -11  -4   0    1.40    3.00
 -11   4   0    7.20    4.60
  11   4   0    8.80    3.70
  11   4   0    2.30    3.40
  11   4   0   -0.80    3.10
  12  -4   0   35.00    8.60
 -12  -4   0   46.10    6.20
  12  -4   0   42.00    8.10
  12   4   0   44.60    6.00
  12   4   0   55.39    8.90
  12   4   0   54.49    7.40
 -12   4   0   33.40    7.60
 -13  -4   0    2.30    4.30
  13  -4   0    7.90    6.90
  13  -4   0   -5.30    5.80
  13   4   0    4.10    5.30
  13   4   0   -6.00    4.70
 -13   4   0   -4.10    5.10
  14  -4   0  214.68   17.50
 -14  -4   0  243.88   15.50
  14  -4   0  221.08   19.60
 -14   4   0  265.87   18.80
  14   4   0  251.47   16.60
   0  -5   0   -0.20    1.30
   0  -5   0    1.30    2.50
   0  -5   0   -2.10    1.40
   0   5   0   -1.40    1.50
   0   5   0    1.60    1.70
  -1  -5   0   15.50    2.50
   1  -5   0   12.50    2.60
  -1  -5   0   18.90    2.40
  -1  -5   0   15.70    2.30
   1  -5   0   10.30    3.40
  -1  -5   0   20.70    4.30
   1  -5   0   15.20    2.70
   1  -5   0   12.90    2.60
  -1   5   0   12.70    3.10
   1   5   0   23.00    3.10
  -1   5   0   12.80    2.80
   1   5   0   15.70    3.60
  -2  -5   0  109.89    5.80
   2  -5   0  121.59    7.40
   2  -5   0  126.59    7.20
   2  -5   0  115.69    8.10
  -2  -5   0  113.39    5.60
   2  -5   0  109.69    8.10
  -2  -5   0  116.89    6.70
  -2  -5   0  108.89    8.50
   2  -5   0  125.39    7.40
  -2   5   0  118.09    7.80
   2   5   0  112.79    8.30
   2   5   0  118.89    6.70
  -2   5   0  104.79    7.80
  -3  -5   0  205.48   14.00
  -3  -5   0  197.48    8.30
   3  -5   0  215.68   11.00
   3  -5   0  180.68   11.20
  -3  -5   0  203.38    9.90
  -3  -5   0  188.38    8.60
   3  -5   0  183.38   10.40
   3  -5   0  204.28   11.30
   3  -5   0  183.18   11.10
   3   5   0  192.68   11.60
  -3   5   0  216.08   11.30
   3   5   0  211.08    9.70
  -3   5   0  199.68   11.40
   4  -5   0   24.30    4.60
   4  -5   0   16.20    4.00
   4  -5   0   28.90    4.70
  -4  -5   0   17.40    4.60
  -4  -5   0   22.20    2.00
   4  -5   0   18.60    3.80
  -4  -5   0   21.20    3.50
   4  -5   0   28.40    4.20
   4   5   0   22.10    2.30
  -4   5   0   26.10    4.30
   4   5   0   30.50    5.40
   4   5   0   29.50    3.10
  -5  -5   0  300.07   12.10
   5  -5   0  319.67   16.10
  -5  -5   0  300.77   14.40
   5  -5   0  313.87   15.80
   5  -5   0  312.67   16.60
   5  -5   0  314.47   15.80
  -5  -5   0  289.57   16.70
   5   5   0  282.37   16.00
  -5   5   0  300.77   15.80
   5   5   0  296.57   13.40
   5   5   0  300.37   12.40
  -6  -5   0    0.20    1.10
   6  -5   0    2.10    3.20
   6  -5   0    7.00    3.50
   6  -5   0    5.80    3.30
   6  -5   0    3.50    3.30
  -6  -5   0    0.50    2.60
   6  -5   0    1.20    2.90
   6   5   0    4.40    1.90
   6   5   0    1.80    2.30
  -6   5   0    2.80    2.80
   6   5   0   -0.30    1.30
  -7  -5   0  478.95   21.50
   7  -5   0  448.26   24.00
   7  -5   0  454.05   22.50
   7  -5   0  483.95   23.20
  -7  -5   0  504.55   19.20
  -7   5   0  470.15   23.30
   7   5   0  478.55   19.10
   7   5   0  519.65   24.50
   8  -5   0    1.40    4.20
  -8  -5   0    0.00    3.30
  -8  -5   0    3.30    1.70
   8  -5   0    0.40    3.60
   8  -5   0    1.00    3.40
   8   5   0    3.60    2.00
  -8   5   0    0.00    3.10
   8   5   0    2.40    2.40
   8   5   0   -0.70    3.90
  -9  -5   0   50.09    4.60
  -9  -5   0   44.90    6.70
   9  -5   0   63.49    8.80
   9  -5   0   48.40    6.90
   9   5   0   51.79    5.90
   9   5   0   44.90    4.70
  -9   5   0   59.59    8.10
   9   5   0   34.10    6.50
  10  -5   0   10.60    5.70
 -10  -5   0   13.60    4.50
 -10  -5   0   13.80    5.70
  10  -5   0   11.30    5.90
 -10   5   0   11.60    5.40
  10   5   0   23.90    6.40
  10   5   0   16.10    4.10
  10   5   0   12.20    3.20
 -11  -5   0    4.10    3.20
 -11  -5   0    8.30    6.00
  11  -5   0   -1.30    5.50
  11  -5   0  -11.50    5.30
  11   5   0    2.50    3.40
 -11   5   0   -0.90    4.50
  11   5   0   -1.30    3.50
  11   5   0  -10.60    5.10
  12  -5   0   29.90    9.40
  12  -5   0   22.30    7.20
 -12  -5   0   26.40    5.30
  12   5   0   39.70    8.20
 -12   5   0   32.70    8.00
  12   5   0   28.50    5.60
 -13  -5   0    6.30    4.60
  13  -5   0   -0.70    7.50
  13  -5   0   -1.70    6.70
  13   5   0    2.70    5.70
 -13   5   0   -0.50    6.90
   0  -6   0 1001.50   38.00
   0  -6   0 1013.00   38.70
   0  -6   0 1008.00   38.10
   0  -6   0  974.50   41.00
   0   6   0  999.90   40.90
   0   6   0  938.11   39.10
   1  -6   0   20.20    3.50
  -1  -6   0   22.00    5.30
  -1  -6   0   19.80    3.90
   1  -6   0   17.10    4.70
   1  -6   0   29.10    3.80
   1  -6   0   21.60    3.70
  -1  -6   0   19.70    2.70
  -1  -6   0   17.00    3.30
   1   6   0   20.70    4.10
  -1   6   0   14.50    4.30
  -1   6   0   23.00    4.10
   1   6   0   13.70    4.00
   2  -6   0  107.09    7.40
   2  -6   0  108.49    7.30
   2  -6   0   94.69    8.50
   2  -6   0  101.69    8.40
  -2  -6   0  100.49    5.70
  -2  -6   0   99.39    9.20
  -2  -6   0   99.99    5.40
  -2  -6   0   88.89    6.60
   2  -6   0   88.89    7.10
  -2   6   0  107.39    8.20
  -2   6   0  104.29    8.30
   2   6   0   98.99    8.10
   2   6   0  116.69    7.10
  -3  -6   0  100.49    5.10
   3  -6   0  113.79    8.60
  -3  -6   0   98.29    5.50
   3  -6   0  110.29    7.90
   3  -6   0  104.79    8.70
   3  -6   0  109.89    8.80
  -3  -6   0   91.89    6.90
   3  -6   0  115.39    7.90
   3  -6   0  102.89    7.60
  -3   6   0  102.39    8.20
   3   6   0   99.59    6.60
   3   6   0  124.99    9.50
   4  -6   0   42.20    5.80
   4  -6   0   34.00    5.10
   4  -6   0   35.10    6.10
   4  -6   0   38.30    6.00
  -4  -6   0   34.70    2.50
   4  -6   0   48.30    6.70
  -4  -6   0   35.00    2.90
   4  -6   0   35.10    6.10
  -4  -6   0   46.50    5.30
   4   6   0   38.60    6.40
   4   6   0   37.60    4.10
   5  -6   0  194.68   11.90
   5  -6   0  165.98   12.10
   5  -6   0  196.58   12.90
   5  -6   0  205.58   12.30
   5  -6   0  208.98   12.80
  -5  -6   0  181.48    8.20
  -5  -6   0  199.18    8.00
  -5  -6   0  174.58   10.70
  -5   6   0  190.38   12.20
   5   6   0  202.48   10.10
   5   6   0  166.08   12.60
  -6  -6   0  294.47   12.10
   6  -6   0  309.27   17.20
  -6  -6   0  296.77   15.20
   6  -6   0  320.37   18.00
  -6   6   0  315.07   17.10
   6   6   0  309.87   14.40
   6   6   0  289.27   17.90
   6   6   0  309.37   12.40
  -7  -6   0   25.00    2.60
   7  -6   0   18.20    5.40
  -7  -6   0   27.40    5.20
   7  -6   0   28.20    6.40
   7   6   0   25.80    2.80
  -7   6   0   25.10    5.40
   7   6   0   21.30    6.10
   7   6   0   21.90    3.60
  -8  -6   0   45.30    6.70
  -8  -6   0   42.20    3.50
   8  -6   0   51.09    8.40
   8  -6   0   42.40    7.20
   8   6   0   36.30    3.80
  -8   6   0   39.50    7.10
   8   6   0   35.70    6.70
   8   6   0   29.60    4.20
  -9  -6   0   14.80    2.80
   9  -6   0   25.80    7.10
  -9  -6   0   20.60    6.80
   9  -6   0   33.40    7.70
  -9   6   0   17.80    5.80
   9   6   0   16.20    6.20
   9   6   0   19.40    4.00
  10  -6   0  252.77   17.60
  10  -6   0  251.97   18.90
 -10  -6   0  270.87   12.40
 -10  -6   0  223.68   15.90
 -10   6   0  286.07   18.40
  10   6   0  271.47   12.40
  10   6   0  262.77   14.00
  10   6   0  248.58   18.10
  11  -6   0  133.79   14.90
  11  -6   0  145.39   14.40
 -11  -6   0  118.89    8.50
  11   6   0  138.29   14.00
  11   6   0  161.08   10.50
  11   6   0  153.98    9.10
 -11   6   0  130.39   13.50
 -12  -6   0   16.80    4.30
  12  -6   0    9.10    8.60
  12  -6   0   31.10    8.30
  12   6   0   17.70    5.40
 -12   6   0   12.40    9.20
  12   6   0   13.00    8.20
   0  -7   0    2.10    2.90
   0  -7   0    2.10    2.50
   0  -7   0   -0.90    2.00
   0   7   0    4.90    3.30
   0   7   0   -1.10    2.70
   1  -7   0  152.68    9.00
   1  -7   0  145.49    9.00
   1  -7   0  149.29    9.50
  -1  -7   0  137.59    7.90
  -1  -7   0  135.39    9.00
  -1  -7   0  139.29    7.80
   1   7   0  134.89   10.50
  -1   7   0  152.88   10.10
   1   7   0  153.58    9.50
  -1   7   0  146.99   10.60
   2  -7   0   67.49    6.60
   2  -7   0   83.89    7.30
   2  -7   0   76.39    6.60
  -2  -7   0   75.59    6.50
  -2  -7   0   71.99    4.60
   2  -7   0   77.09    8.10
  -2   7   0   64.19    8.10
  -2   7   0   70.69    7.30
   2   7   0   78.09    6.60
   2   7   0   62.59    8.60
  -3  -7   0   25.10    2.90
   3  -7   0   23.90    4.50
  -3  -7   0   22.30    4.20
   3  -7   0   29.00    5.60
   3  -7   0   23.20    4.70
   3  -7   0   26.90    5.60
  -3  -7   0   26.10    2.50
  -3   7   0   34.10    5.90
   3   7   0   22.20    3.90
  -4  -7   0   89.49    7.90
   4  -7   0  106.69    9.80
   4  -7   0  107.49    8.60
  -4  -7   0   95.79    4.70
  -4  -7   0  113.69    5.10
   4  -7   0  104.29    9.50
   4  -7   0   93.99    8.20
   4   7   0  104.49    7.30
   4   7   0   86.59    9.60
  -5  -7   0   10.50    1.30
   5  -7   0   18.90    4.60
   5  -7   0    7.50    4.60
   5  -7   0   13.30    5.10
  -5  -7   0    7.90    4.00
   5   7   0   10.00    5.50
   5   7   0   11.80    3.30
  -6  -7   0  307.97   16.10
   6  -7   0  317.67   18.40
   6  -7   0  311.07   17.90
   6  -7   0  297.47   18.60
   6   7   0  287.77   18.30
   6   7   0  301.27   14.60
   7  -7   0   46.20    8.50
  -7  -7   0   43.80    6.50
   7  -7   0   33.60    7.30
   7  -7   0   45.60    8.80
   7   7   0   42.10    5.20
   7   7   0   40.20    8.30
  -7   7   0   40.40    7.10
   8  -7   0   49.60    8.30
   8  -7   0   50.39    8.80
   8  -7   0   37.60    7.70
  -8  -7   0   62.29    8.00
   8   7   0   22.70    7.40
  -8   7   0   59.29    9.20
   8   7   0   49.99    6.00
  -9  -7   0   89.29    9.60
   9  -7   0   63.49    9.80
   9  -7   0   69.19   11.00
   9  -7   0   80.39   12.00
   9   7   0   88.29    7.50
   9   7   0  107.49   11.00
  -9   7   0   82.89   11.40
  10  -7   0   -3.30    6.20
  10  -7   0   14.50    7.20
  10  -7   0   -2.40    7.00
 -10  -7   0    3.90    7.00
  10   7   0   -0.40    3.80
  10   7   0    1.60    1.90
  10   7   0    3.80    8.00
 -10   7   0   -1.70    6.40
  11  -7   0    9.40    8.50
  11  -7   0   21.40    7.90
 -11   7   0    5.80    7.40
  11   7   0   17.30    5.10
  11   7   0   14.80    8.10
   0  -8   0  187.08   12.00
   0  -8   0  185.88   11.10
   0  -8   0  221.98   11.20
   0   8   0  217.48   13.10
   0   8   0  192.78   14.30
  -1  -8   0   17.90    3.60
  -1  -8   0   13.70    2.90
   1  -8   0   12.30    3.80
   1  -8   0   17.30    4.40
  -1  -8   0    5.60    3.90
  -1   8   0   15.30    5.50
   1   8   0   15.80    4.40
   1   8   0   10.50    5.50
  -1   8   0   13.60    4.80
   2  -8   0    3.60    5.00
   2  -8   0    3.20    4.00
  -2  -8   0    5.70    3.10
  -2  -8   0    6.20    2.10
  -2  -8   0   -1.70    3.70
   2  -8   0    7.20    4.30
   2  -8   0    4.30    3.40
   2   8   0    0.00    4.90
   2   8   0   11.70    3.80
  -2   8   0    1.20    3.90
  -3  -8   0   16.80    4.80
   3  -8   0    5.10    4.40
   3  -8   0    1.30    5.00
   3  -8   0    8.40    4.60
  -3  -8   0   12.70    2.20
   3  -8   0    0.70    3.50
  -3  -8   0   10.10    1.80
   3   8   0   16.00    4.30
   3   8   0    8.90    5.60
   4  -8   0   38.80    8.00
   4  -8   0   51.09    7.20
   4  -8   0   58.69    8.70
   4   8   0   51.59    8.70
   4   8   0   47.40    5.90
   5  -8   0    5.70    4.40
   5  -8   0    7.00    5.70
   5  -8   0    6.30    5.50
   5   8   0    9.20    5.90
   5   8   0    6.30    3.70
   6  -8   0   -1.20    4.90
   6  -8   0   -3.30    5.10
   6  -8   0   -0.20    5.90
   6   8   0   -0.10    5.70
   6   8   0   -2.20    3.20
   7  -8   0    0.40    6.50
   7  -8   0   -3.80    5.70
  -7  -8   0   -2.80    6.20
   7  -8   0    2.00    5.10
   7   8   0   -1.60    4.70
   7   8   0   -2.30    3.50
   8  -8   0   49.40   10.50
   8  -8   0   51.69    9.90
  -8  -8   0   75.99   11.30
   8  -8   0   52.39    9.70
   8   8   0   77.69    7.40
   9  -8   0   13.90    7.80
   9  -8   0    9.60    7.50
   9   8   0    9.70    4.50
   9   8   0   18.90    8.30
   0  -9   0    4.30    4.00
   0  -9   0    4.10    3.20
   0   9   0    2.90    5.90
   0   9   0    1.60    4.70
   1  -9   0    7.30    5.40
   1  -9   0    4.20    5.80
   1  -9   0    0.90    4.90
   1  -9   0   -6.80    3.60
  -1  -9   0    0.70    2.70
  -1  -9   0    0.40    3.30
  -1   9   0    2.20    4.90
   1   9   0    5.10    4.70
  -1   9   0    4.80    4.80
   1   9   0    4.70    4.70
   2  -9   0   11.30    5.20
   2  -9   0    8.70    4.60
   2  -9   0   15.00    6.20
  -2  -9   0    4.80    2.20
   2  -9   0   13.50    7.30
   2   9   0    7.80    5.00
   2   9   0   12.30    6.60
   3  -9   0   27.00    5.90
   3  -9   0   26.30    7.20
   3  -9   0   25.00    7.80
  -3  -9   0   27.40    1.80
   3   9   0   23.90    7.80
   3   9   0   33.30    6.30
   4  -9   0    0.40    5.70
  -4  -9   0   -5.50    6.30
   4  -9   0   -1.60    6.60
   4  -9   0    0.40    5.90
   4   9   0    4.70    4.60
   4   9   0    1.20    6.60
   5  -9   0  106.39   13.50
   5  -9   0  122.99   13.80
   5  -9   0   84.69   10.50
   5   9   0  141.99   18.00
   5   9   0  113.39   10.10
   6  -9   0   51.89   10.40
   6  -9   0   30.80    7.90
   6  -9   0   35.70   10.30
   6   9   0   31.50    8.20
   6   9   0   42.30    6.70
  16   0  -1   -4.40    7.30
 -16   0   1   -6.50    7.20
  16   0  -1   -6.00    7.70
  15   0  -1  269.77   19.50
 -15   0   1  282.77   18.90
  15   0  -1  302.87   20.50
  14   0  -1   -5.20    5.30
 -14   0   1    1.30    5.20
  14   0  -1   -6.80    5.30
  13   0  -1    3.40    5.20
  13   0  -1    3.70    4.80
 -13   0   1    5.00    4.30
 -12   0   1   -0.60    3.50
  12   0  -1    0.40    4.10
  12   0  -1   -1.10    4.50
 -11   0   1  439.76   21.20
  11   0  -1  396.56   21.80
  11   0  -1  438.76   22.40
 -10   0   1   -3.40    3.80
  10   0  -1   -1.10    2.80
 -10   0   1    1.40    3.60
  10   0  -1    1.30    2.60
  10   0  -1   -3.60    2.90
 -10   0   1    1.10    2.30
  -9   0   1  131.39    8.80
  -9   0   1  120.29    9.50
  -9   0   1  132.79    9.40
   9   0  -1  132.19    8.50
   9   0  -1  151.18   10.10
   9   0  -1  134.19    9.60
   8   0  -1    3.00    1.90
   8   0  -1    1.10    2.60
   8   0  -1   -0.60    2.00
  -8   0   1   -0.70    1.70
  -8   0   1   -0.40    1.80
  -8   0   1    1.40    2.30
   7   0  -1 1556.14   60.39
  -7   0   1 1578.34   59.69
   7   0  -1 1518.75   59.09
  -7   0   1 1642.74   60.39
  -7   0   1 1589.44   60.49
   7   0  -1 1638.24   60.79
   6   0  -1   -0.80    1.20
  -6   0   1    1.70    1.30
   6   0  -1    1.50    1.30
   6   0  -1    0.20    1.10
  -6   0   1   -2.50    1.20
  -6   0   1    1.10    1.70
  -5   0   1   40.20    3.30
  -5   0   1   30.20    4.10
   5   0  -1   37.60    3.50
   5   0  -1   40.40    3.20
  -5   0   1   39.80    3.70
   5   0  -1   39.90    3.80
   4   0  -1    1.10    0.90
  -4   0   1   -1.80    0.90
   4   0  -1    0.50    0.80
   4   0  -1   -0.50    0.70
  -4   0   1    0.30    0.60
  -4   0   1    2.00    1.20
   3   0  -1 9615.24  366.46
  -3   0   1 9999.00  367.46
   2   0  -1    2.50    0.60
   2   0  -1    0.40    0.40
   2   0  -1    0.20    0.50
  -2   0   1   -0.20    0.50
  -2   0   1   -0.10    0.30
  -2   0   1    0.40    0.40
   1   0   1   -0.20    0.30
  -1   0  -1   -0.10    0.20
  -1   0  -1    0.50    0.40
  -1   0  -1    0.00    0.20
   1   0   1   -0.10    0.20
   1   0   1    0.10    0.20
   2   0   1    0.40    0.50
   2   0   1    0.60    0.60
  -2   0  -1    1.10    0.70
  -2   0  -1    0.00    0.60
  -2   0  -1    0.70    0.50
   2   0   1    1.10    0.70
   3   0   1 4149.58  170.98
  -3   0  -1 4126.99  169.48
  -4   0  -1    1.50    1.10
   4   0   1   -0.40    1.00
  -4   0  -1    0.00    1.20
   4   0   1   -0.50    0.90
   4   0   1   -0.50    0.80
  -4   0  -1    0.70    1.00
  -5   0  -1  136.59    7.50
  -5   0  -1  144.49    8.20
   5   0   1  143.39    7.40
   5   0   1  140.49    7.90
   5   0   1  150.38    8.30
   6   0   1    4.30    2.10
  -6   0  -1    0.30    1.30
  -6   0  -1   -1.60    1.80
  -6   0  -1   -0.30    1.60
   6   0   1   -1.30    1.30
   6   0   1   -0.40    1.80
   7   0   1 1158.38   45.80
   7   0   1 1185.98   46.30
  -7   0  -1 1133.79   45.90
  -7   0  -1 1186.38   47.00
   7   0   1 1147.89   44.60
  -7   0  -1 1192.78   45.70
  -8   0  -1    3.60    2.70
   8   0   1    1.70    2.20
  -8   0  -1    0.90    1.70
   8   0   1    1.40    2.50
  -8   0  -1    2.90    2.80
   8   0   1    1.10    2.00
  -9   0  -1  522.75   24.50
   9   0   1  540.65   24.70
  -9   0  -1  500.65   23.30
  -9   0  -1  532.35   24.10
   9   0   1  511.25   24.00
 -10   0  -1   -4.90    4.00
 -10   0  -1    3.70    3.90
  10   0   1   -1.20    3.00
 -10   0  -1    1.80    2.70
  10   0   1    1.30    3.10
  10   0   1   -4.70    2.80
 -11   0  -1  287.67   16.30
  11   0   1  290.47   17.40
  11   0   1  303.87   17.30
 -12   0  -1    0.70    3.40
  12   0   1   -0.80    4.10
  13   0   1  497.45   25.40
 -13   0  -1  443.36   24.30
  13   0   1  476.05   25.80
  14   0   1   -2.80    5.40
 -14   0  -1   -2.40    4.90
  14   0   1   -2.30    6.10
 -15   0  -1   93.79   11.50
  15   0   1  105.59   13.30
  15   0   1   90.09   13.20
 -16  -1   1   45.40    9.30
  16  -1  -1   45.60   11.20
  16  -1  -1   59.39   11.90
 -16   1   1   40.90    9.80
  16   1  -1   54.39   11.20
 -15  -1   1    9.50    6.40
  15  -1  -1   22.90    8.20
  15  -1  -1   18.20    8.00
 -15   1   1   26.00    7.60
  15   1  -1   18.60    7.40
  15   1  -1   23.30    8.20
 -14  -1   1  155.48   12.30
  14  -1  -1  160.88   14.90
  14  -1  -1  173.08   14.70
  14   1  -1  124.09   13.30
  14   1  -1  138.69   13.50
 -14   1   1  165.68   13.90
  13  -1  -1  107.29   11.30
  13  -1  -1  100.19   11.00
 -13  -1   1  112.09   13.20
  13   1  -1  112.29   11.40
 -13   1   1  108.99   10.70
 -12  -1   1   28.40    5.40
  12  -1  -1   33.80    7.90
  12  -1  -1   24.60    6.90
 -12   1   1   32.70    7.30
  12   1  -1   30.80    6.20
  12   1  -1   24.30    6.20
 -11  -1   1   35.20    5.60
  11  -1  -1   28.70    6.10
  11  -1  -1   21.80    5.70
 -11  -1   1   33.20    6.70
  11   1  -1   37.40    6.80
 -11   1   1   29.90    5.90
  11   1  -1   30.80    5.10
  11   1  -1   29.50    5.70
 -10  -1   1   -0.50    2.20
  10  -1  -1    0.80    3.70
 -10  -1   1    4.00    3.60
  10  -1  -1   -3.30    2.60
  10  -1  -1    4.90    3.60
 -10  -1   1   -1.90    3.30
  10  -1  -1    2.40    2.70
 -10   1   1   -4.60    2.30
 -10   1   1    2.10    3.60
  10   1  -1   -1.50    3.30
  10   1  -1    2.30    2.90
 -10   1   1    0.40    3.50
  10   1  -1   -4.50    2.30
   9  -1  -1  420.66   18.40
   9  -1  -1  367.66   18.80
  -9  -1   1  368.46   19.20
  -9  -1   1  379.96   17.80
   9  -1  -1  363.56   19.20
   9  -1  -1  390.46   19.10
  -9  -1   1  373.76   18.40
   9   1  -1  373.96   19.20
  -9   1   1  393.86   19.10
  -9   1   1  376.56   18.40
   9   1  -1  358.86   17.10
   9   1  -1  389.06   18.70
  -9   1   1  383.16   19.00
  -8  -1   1   26.50    4.30
   8  -1  -1   31.60    4.90
   8  -1  -1   30.20    4.60
  -8  -1   1   30.60    4.10
   8  -1  -1   36.60    5.10
  -8  -1   1   30.50    5.20
   8  -1  -1   24.20    4.00
  -8   1   1   28.40    4.30
  -8   1   1   22.70    4.30
   8   1  -1   25.10    3.60
   8   1  -1   31.80    5.10
  -8   1   1   27.10    4.70
   7  -1  -1   42.20    5.40
  -7  -1   1   49.50    5.20
   7  -1  -1   48.70    4.80
  -7  -1   1   47.00    4.60
   7  -1  -1   34.50    4.70
   7  -1  -1   36.10    4.00
  -7  -1   1   39.70    3.80
   7   1  -1   38.90    5.20
  -7   1   1   41.40    4.30
  -7   1   1   45.80    4.80
  -7   1   1   41.10    5.10
   7   1  -1   39.70    4.30
   7   1  -1   33.80    3.50
  -6  -1   1   67.49    5.10
  -6  -1   1   64.49    4.50
   6  -1  -1   70.19    5.40
  -6  -1   1   56.79    5.00
   6  -1  -1   57.59    5.00
   6  -1  -1   57.49    5.10
   6  -1  -1   62.89    4.80
   6   1  -1   56.59    5.40
  -6   1   1   56.49    5.10
   6   1  -1   60.19    4.30
   6   1  -1   55.49    4.80
  -6   1   1   64.59    5.30
  -6   1   1   65.59    5.00
  -5  -1   1  142.89    7.30
   5  -1  -1  137.09    7.60
   5  -1  -1  121.59    7.00
  -5  -1   1  135.39    6.80
  -5  -1   1  135.99    7.80
   5  -1  -1  143.29    7.90
   5  -1  -1  133.79    7.60
   5   1  -1  144.39    7.40
  -5   1   1  132.79    7.70
  -5   1   1  135.39    7.40
  -5   1   1  136.69    7.60
   5   1  -1  127.09    6.50
   5   1  -1  129.79    7.80
  -4  -1   1   65.19    4.60
   4  -1  -1   67.09    4.40
   4  -1  -1   56.99    3.90
   4  -1  -1   63.09    4.50
  -4  -1   1   59.69    3.90
  -4  -1   1   66.79    3.70
   4  -1  -1   58.39    4.20
   4   1  -1   56.49    3.50
   4   1  -1   65.79    4.60
  -4   1   1   55.99    4.10
   4   1  -1   57.79    3.80
  -4   1   1   60.69    4.10
   3  -1  -1  139.59    6.60
  -3  -1   1  137.99    6.10
   3  -1  -1  150.28    7.10
   3  -1  -1  139.29    6.80
   3  -1  -1  137.89    6.80
  -3  -1   1  129.99    7.00
  -3  -1   1  130.49    6.20
   3   1  -1  146.99    6.30
  -3   1   1  134.39    6.70
  -3   1   1  129.39    6.50
   3   1  -1  141.29    7.00
   3   1  -1  140.19    6.00
  -2  -1   1   47.40    3.20
   2  -1  -1   49.60    3.10
   2  -1  -1   45.20    2.90
  -2  -1   1   44.60    2.40
   2  -1  -1   49.40    2.80
  -2  -1   1   50.69    2.50
   2   1  -1   45.90    2.40
  -2   1   1   62.69    3.10
  -2   1   1   49.99    3.10
   2   1  -1   45.70    2.40
   2   1  -1   53.09    3.20
  -2   1   1   46.20    3.00
  -1  -1   1   41.50    2.00
  -1  -1   1   57.99    2.90
   1  -1  -1   60.39    2.90
   1   1  -1   54.99    2.40
   1   1  -1   42.60    2.60
  -1   1   1   52.19    2.80
  -1   1   1   39.20    2.50
   0  -1   1 3793.62  138.19
   1  -1   1  879.91   32.10
  -1  -1  -1  909.91   32.30
   1  -1   1  893.51   32.50
   1  -1   1  904.91   32.10
  -1  -1  -1  898.41   32.60
   1  -1   1  888.31   32.50
   1   1   1  890.51   32.60
  -1   1  -1  883.91   32.50
  -1   1  -1  857.11   32.40
   1   1   1  865.11   32.20
   2  -1   1 6234.48  228.38
  -2  -1  -1 6062.49  237.58
  -2   1  -1 5945.31  227.28
   2   1   1 6252.77  238.48
   3  -1   1  693.73   27.30
   3  -1   1  720.03   26.60
  -3  -1  -1  697.13   27.10
   3  -1   1  649.04   26.70
  -3  -1  -1  715.33   26.90
  -3  -1  -1  707.53   26.00
   3   1   1  659.83   25.80
   3   1   1  736.13   27.00
  -3   1  -1  688.73   27.20
  -3   1  -1  690.83   26.50
   3   1   1  708.53   27.00
  -3   1  -1  763.42   27.10
  -4  -1  -1 1621.54   60.39
   4  -1   1 1619.84   59.89
  -4  -1  -1 1666.03   59.09
   4  -1   1 1605.84   59.69
   4  -1   1 1665.13   60.69
  -4  -1  -1 1631.04   60.09
   4   1   1 1662.33   60.19
   4   1   1 1642.14   60.09
  -4   1  -1 1573.14   59.59
  -4   1  -1 1621.74   60.49
  -4   1  -1 1670.53   60.19
   4   1   1 1550.74   58.79
   5  -1   1    5.00    1.90
   5  -1   1    0.20    1.20
   5  -1   1    6.90    2.00
  -5  -1  -1    3.40    1.30
  -5  -1  -1    5.10    2.30
  -5  -1  -1    4.20    1.90
   5   1   1    0.60    1.60
  -5   1  -1    3.60    1.80
  -5   1  -1    4.00    1.80
  -5   1  -1    0.50    1.40
   5   1   1    2.20    1.00
   5   1   1    3.30    1.60
  -6  -1  -1 2102.09   79.39
   6  -1   1 2192.78   79.19
   6  -1   1 2191.28   78.99
   6  -1   1 2233.68   80.39
  -6  -1  -1 2183.58   79.69
  -6  -1  -1 2063.79   78.19
  -6   1  -1 2048.20   79.19
  -6   1  -1 2127.89   79.89
   6   1   1 2151.38   79.49
   6   1   1 2128.59   77.99
   6   1   1 2121.39   79.49
  -6   1  -1 2147.79   78.99
  -7  -1  -1    2.20    2.40
   7  -1   1    2.90    2.00
   7  -1   1    2.40    2.10
   7  -1   1    4.60    2.50
  -7  -1  -1    2.20    1.60
  -7  -1  -1    7.10    2.60
   7   1   1    1.30    1.60
   7   1   1    1.70    2.40
  -7   1  -1    2.20    1.60
   7   1   1    3.60    2.60
  -7   1  -1    2.20    2.40
  -7   1  -1    3.10    2.20
   8  -1   1   63.69    5.80
  -8  -1  -1   71.29    5.70
  -8  -1  -1   71.59    7.00
  -8  -1  -1   79.69    6.60
   8  -1   1   68.89    6.30
   8  -1   1   62.79    6.60
  -8   1  -1   65.99    6.20
   8   1   1   66.99    6.40
  -8   1  -1   68.89    6.80
   8   1   1   73.09    5.40
  -8   1  -1   62.79    6.00
   8   1   1   64.99    6.40
  -9  -1  -1  183.48   13.50
   9  -1   1  180.88   11.00
   9  -1   1  199.68   11.80
  -9  -1  -1  191.18   10.80
   9  -1   1  181.78   12.20
  -9   1  -1  163.78   11.20
   9   1   1  173.48   11.60
  -9   1  -1  176.08   11.30
   9   1   1  179.38   10.30
  -9   1  -1  199.78   12.50
   9   1   1  203.08   12.10
  10  -1   1  203.08   13.90
 -10  -1  -1  229.48   12.80
 -10  -1  -1  194.58   13.40
 -10  -1  -1  211.28   13.70
  10  -1   1  204.78   13.20
  10   1   1  203.88   11.90
 -10   1  -1  232.08   13.70
  10   1   1  238.58   13.90
  10   1   1  215.48   13.70
 -10   1  -1  210.08   13.10
  11  -1   1  341.27   19.90
  11  -1   1  367.46   19.60
 -11  -1  -1  340.67   18.20
  11   1   1  352.56   19.70
 -11   1  -1  368.66   19.40
  11   1   1  349.17   18.70
 -11   1  -1  356.56   21.30
  11   1   1  355.36   19.50
 -12  -1  -1    4.70    3.70
  12  -1   1   -0.60    4.30
  12  -1   1   -0.10    4.50
  12   1   1   -0.10    4.40
 -12   1  -1   -4.20    3.40
  12   1   1   -0.20    4.40
 -13  -1  -1   62.59    8.70
  13  -1   1   83.79   11.40
  13  -1   1   79.69   10.40
  13   1   1   90.19   11.30
 -13   1  -1   83.09   10.20
  13   1   1   84.19   10.60
  14  -1   1    9.40    6.20
 -14  -1  -1    5.80    5.40
  14  -1   1    5.50    6.70
  14   1   1    3.20    6.50
  14   1   1   23.70    6.90
 -14   1  -1    7.60    5.10
 -15  -1  -1   -3.90    6.20
  15  -1   1    0.00    7.20
  15  -1   1    7.80    7.20
 -15   1  -1   -7.40    6.40
  15   1   1    7.20    7.00
  15   1   1   10.90    7.20
  15  -2  -1   33.80    9.50
 -15  -2   1   31.00    7.10
  15  -2  -1   50.59   10.60
  15   2  -1   25.90    8.50
  15   2  -1   27.00    8.70
 -15   2   1   37.40    9.00
 -14  -2   1  100.79   10.10
  14  -2  -1  111.89   14.10
  14  -2  -1  136.69   13.00
  14   2  -1  111.69   12.50
 -14   2   1   96.59   12.10
  14   2  -1   98.29   11.80
 -13  -2   1   31.00    6.10
  13  -2  -1   48.60    8.80
  13  -2  -1   30.20    7.50
  13   2  -1   31.70    7.10
 -13   2   1   34.20    7.30
  13   2  -1   36.90    7.40
  12  -2  -1   -1.60    4.40
  12  -2  -1   -3.80    4.50
 -12  -2   1   -2.60    3.30
  12   2  -1   -0.10    4.10
 -12   2   1    5.60    4.00
  12   2  -1    0.40    4.20
  11  -2  -1  134.99   10.80
 -11  -2   1  147.09   10.70
 -11  -2   1  129.59    9.50
  11  -2  -1  137.89   11.70
  11   2  -1  134.09   11.20
 -11   2   1  129.09   10.60
  11   2  -1  122.39    8.70
  11   2  -1  143.29   10.70
 -10  -2   1  831.52   33.80
 -10  -2   1  790.22   34.50
  10  -2  -1  797.92   36.20
  10  -2  -1  820.92   35.50
  10   2  -1  800.92   33.20
 -10   2   1  774.42   35.20
 -10   2   1  843.12   35.50
  10   2  -1  859.61   34.80
  10   2  -1  815.82   36.00
   9  -2  -1  226.48   13.60
  -9  -2   1  225.48   14.10
   9  -2  -1  229.28   13.20
   9  -2  -1  208.58   13.70
  -9  -2   1  223.58   12.80
  -9  -2   1  233.48   12.00
   9  -2  -1  229.98   12.90
   9   2  -1  222.48   11.50
  -9   2   1  233.68   13.40
   9   2  -1  234.08   13.70
   9   2  -1  227.68   12.60
  -8  -2   1   54.19    5.30
   8  -2  -1   54.99    5.90
   8  -2  -1   67.39    6.70
  -8  -2   1   49.60    6.40
  -8  -2   1   57.89    4.90
   8  -2  -1   54.09    5.60
   8   2  -1   52.19    5.70
   8   2  -1   62.59    5.60
  -8   2   1   51.39    5.80
  -8   2   1   46.10    5.80
   8   2  -1   53.29    4.50
   7  -2  -1   73.99    6.60
  -7  -2   1   84.09    6.00
  -7  -2   1   88.69    7.00
   7  -2  -1   74.19    6.70
   7  -2  -1   77.29    6.10
   7  -2  -1   79.49    6.60
  -7  -2   1   81.19    5.40
  -7   2   1   83.69    6.40
   7   2  -1   78.49    6.60
  -7   2   1   71.99    6.20
   7   2  -1   82.19    5.30
   7   2  -1   79.69    5.90
  -6  -2   1  780.92   30.90
  -6  -2   1  811.12   32.80
   6  -2  -1  809.82   34.90
   6  -2  -1  807.42   32.00
  -6  -2   1  815.42   30.30
   6  -2  -1  754.92   31.80
   6  -2  -1  709.33   31.10
  -6   2   1  753.52   33.30
  -6   2   1  831.12   31.90
   6   2  -1  785.32   30.00
   6   2  -1  797.72   30.90
   5  -2  -1   10.90    2.30
   5  -2  -1   12.40    2.70
   5  -2  -1   14.60    2.80
   5  -2  -1   15.30    2.70
  -5  -2   1   12.40    2.30
  -5  -2   1   19.00    3.50
  -5  -2   1   17.20    2.20
   5   2  -1   18.00    2.10
  -5   2   1    9.70    2.40
   5   2  -1   17.80    2.60
   5   2  -1   11.70    2.70
  -5   2   1   13.20    2.50
   4  -2  -1  606.84   23.30
  -4  -2   1  597.64   24.10
  -4  -2   1  569.44   22.00
   4  -2  -1  600.64   24.10
   4  -2  -1  593.74   23.70
   4  -2  -1  550.54   23.40
  -4  -2   1  588.24   22.50
   4   2  -1  572.94   22.30
   4   2  -1  545.25   21.90
  -4   2   1  612.04   23.50
   4   2  -1  590.84   24.00
  -4   2   1  566.64   23.40
  -3  -2   1   61.79    3.20
   3  -2  -1   57.99    4.10
  -3  -2   1   61.29    3.40
   3  -2  -1   63.69    4.30
   3  -2  -1   56.29    3.80
  -3   2   1   65.19    4.30
   3   2  -1   54.79    3.10
  -3   2   1   57.79    3.90
   3   2  -1   61.19    3.20
  -3   2   1   57.19    4.20
   3   2  -1   58.49    4.30
  -2  -2   1  355.86   13.40
   2  -2  -1  344.67   14.60
  -2  -2   1  349.87   13.40
   2  -2  -1  350.66   14.50
  -2  -2   1  342.77   14.80
   2  -2  -1  359.66   14.40
   2  -2  -1  409.66   14.40
   2   2  -1  338.37   13.50
   2   2  -1  347.77   13.30
  -2   2   1  324.17   14.50
   2   2  -1  355.06   14.80
  -2   2   1  356.56   14.30
  -1  -2   1 1037.80   37.40
  -1  -2   1 1065.69   38.70
   1  -2  -1 1028.00   38.20
   1  -2  -1 1025.60   37.80
   1  -2  -1 1024.30   38.70
  -1  -2   1 1023.40   37.70
  -1   2   1 1058.19   38.40
   1   2  -1 1000.70   37.80
   1   2  -1 1084.89   38.70
  -1   2   1 1057.39   38.00
   1   2  -1 1040.70   37.50
  -1   2   1 1041.30   38.70
   0  -2  -1   45.20    3.20
   0  -2  -1   47.40    2.80
   0  -2   1   51.99    2.70
   0  -2   1   48.60    2.90
   0  -2  -1   47.00    2.40
   0  -2   1   47.90    2.90
   0  -2   1   46.60    3.10
   0   2   1   48.30    2.50
   0   2   1   47.30    3.20
   0   2   1   51.19    2.90
   0   2  -1   49.99    3.00
   0   2  -1   45.10    3.10
   0   2  -1   47.30    2.80
  -1  -2  -1  620.54   23.90
   1  -2   1  697.93   25.60
   1  -2   1  691.93   25.50
  -1  -2  -1  658.83   25.00
  -1  -2  -1  651.73   25.80
  -1  -2  -1  666.73   23.90
   1  -2   1  659.43   25.40
   1  -2   1  704.13   25.40
   1  -2   1  692.23   25.30
   1   2   1  686.53   25.00
  -1   2  -1  659.43   25.50
  -1   2  -1  662.33   25.40
   1   2   1  645.84   25.80
  -1   2  -1  696.43   25.40
   2  -2   1  347.77   13.90
  -2  -2  -1  318.57   13.10
  -2  -2  -1  327.77   13.90
  -2  -2  -1  268.97   11.90
   2  -2   1  336.87   13.20
   2  -2   1  324.47   13.30
   2  -2   1  308.77   13.40
  -2   2  -1  323.17   13.60
   2   2   1  324.57   12.90
   2   2   1  341.77   14.00
   2   2   1  333.97   11.80
   3  -2   1  447.06   19.90
  -3  -2  -1  485.55   19.70
   3  -2   1  504.35   19.70
  -3  -2  -1  506.05   20.50
   3  -2   1  495.95   20.50
  -3  -2  -1  491.45   18.30
   3   2   1  499.45   19.40
   3   2   1  495.75   18.20
  -3   2  -1  514.65   20.30
   3   2   1  504.25   20.40
  -3   2  -1  490.05   19.60
   4  -2   1  746.53   29.70
   4  -2   1  689.63   29.20
   4  -2   1  743.43   28.70
  -4  -2  -1  714.43   29.40
  -4  -2  -1  757.62   28.80
   4  -2   1  808.22   29.30
  -4  -2  -1  736.03   27.30
   4   2   1  727.63   27.20
  -4   2  -1  733.23   28.50
  -4   2  -1  704.83   29.30
   4   2   1  748.63   28.60
   4   2   1  688.23   29.20
  -4   2  -1  766.42   29.40
  -5  -2  -1  334.47   13.50
   5  -2   1  330.87   15.30
   5  -2   1  313.77   14.50
   5  -2   1  321.07   14.80
  -5  -2  -1  306.97   15.20
  -5  -2  -1  340.37   14.80
   5  -2   1  328.37   15.60
   5   2   1  319.77   13.10
   5   2   1  316.37   15.20
  -5   2  -1  322.67   15.10
   5   2   1  331.97   14.70
  -5   2  -1  329.17   14.50
  -5   2  -1  318.27   15.40
   6  -2   1   21.00    4.00
   6  -2   1   24.10    3.80
   6  -2   1   28.50    4.00
  -6  -2  -1   23.10    3.90
  -6  -2  -1   27.70    2.90
  -6  -2  -1   24.30    4.60
  -6   2  -1   26.60    4.20
   6   2   1   27.70    5.00
  -6   2  -1   26.60    3.90
  -6   2  -1   28.90    3.90
   7  -2   1  310.77   14.90
  -7  -2  -1  301.97   13.50
  -7  -2  -1  300.47   15.50
  -7  -2  -1  294.77   14.80
   7  -2   1  298.07   14.60
   7  -2   1  289.07   15.60
  -7   2  -1  305.87   15.60
   7   2   1  293.07   13.00
  -7   2  -1  303.57   14.50
   7   2   1  277.17   14.90
  -7   2  -1  285.47   14.90
   7   2   1  285.87   14.50
   8  -2   1   84.49    6.90
  -8  -2  -1   86.39    8.10
   8  -2   1   72.89    7.30
  -8  -2  -1   84.99    6.00
   8  -2   1   75.69    7.40
  -8  -2  -1   96.19    7.60
   8  -2   1   68.09    6.40
  -8   2  -1   93.29    8.10
   8   2   1   78.29    6.90
   8   2   1   75.09    7.10
  -8   2  -1   79.79    6.80
  -8   2  -1   78.49    7.00
   8   2   1   75.89    5.50
   9  -2   1   59.29    7.60
  -9  -2  -1   56.99    7.10
   9  -2   1   49.70    7.20
   9  -2   1   55.19    6.10
  -9  -2  -1   54.79    5.40
  -9  -2  -1   73.49    8.00
   9  -2   1   71.09    6.40
   9   2   1   59.99    5.30
   9   2   1   59.19    7.20
  -9   2  -1   60.59    7.80
   9   2   1   64.59    7.80
  -9   2  -1   51.99    6.70
  -9   2  -1   59.39    7.30
  10  -2   1  111.79    9.10
 -10  -2  -1  119.19    8.40
  10  -2   1  110.39   10.20
 -10  -2  -1  108.09    9.80
 -10   2  -1   84.49    8.60
  10   2   1  115.29    7.80
  10   2   1  119.19    9.70
 -10   2  -1   98.09    9.00
  10   2   1  103.09    8.90
 -11  -2  -1   45.80    6.30
  11  -2   1   43.40    6.90
  11   2   1   48.10    6.00
  11   2   1   40.90    7.20
  11   2   1   77.79    8.40
 -12  -2  -1   13.00    4.10
  12  -2   1    5.60    5.60
  12  -2   1   17.60    6.00
  12   2   1   10.60    5.40
  12   2   1   14.30    5.50
 -12   2  -1   12.30    5.30
  13  -2   1  120.99   12.60
  13  -2   1  138.79   12.20
 -13  -2  -1  109.39    9.70
  13   2   1  110.39   12.00
 -13   2  -1  114.79   11.70
  13   2   1   97.49   11.00
  14  -2   1   27.60    8.00
 -14  -2  -1   19.50    6.20
  14  -2   1   25.10    8.50
  14   2   1   20.20    7.50
  14   2   1   29.60    7.70
 -14   2  -1   11.00    6.70
 -15  -2  -1   47.10    8.70
  15  -2   1   27.80    8.60
  15  -2   1   36.10    9.80
  15   2   1   46.30    9.80
 -15   2  -1   33.00    9.00
  15   2   1   22.70    8.70
 -15  -3   1    3.80    5.30
  15  -3  -1   -6.90    7.70
  15  -3  -1   11.50    7.60
  15   3  -1    1.50    7.00
 -15   3   1   10.50    7.10
  14  -3  -1  379.66   22.70
 -14  -3   1  343.17   19.70
  14  -3  -1  350.36   23.60
  14   3  -1  404.66   23.80
  14   3  -1  356.16   21.10
 -14   3   1  349.67   22.20
 -13  -3   1   -3.60    3.70
  13  -3  -1   -3.00    5.40
  13  -3  -1   -1.60    5.50
  13   3  -1   -1.10    4.70
 -13   3   1    2.30    5.10
  13   3  -1   -0.70    4.10
  12  -3  -1  126.29   13.50
 -12  -3   1  117.59    9.30
  12  -3  -1  154.78   13.50
  12   3  -1  128.89   11.90
  12   3  -1  133.39   11.70
 -12   3   1  137.39   11.80
  12   3  -1  126.59   10.70
  11  -3  -1   74.49   10.00
 -11  -3   1   89.69    8.80
  11  -3  -1   71.59    9.30
 -11  -3   1   68.69    6.70
 -11   3   1   59.19    8.30
  11   3  -1   85.59   10.50
  11   3  -1   68.19    6.60
  11   3  -1   79.09    7.90
  10  -3  -1  214.58   14.30
  10  -3  -1  189.48   12.80
 -10  -3   1  207.58   12.50
 -10  -3   1  211.28   11.40
  10   3  -1  191.08   11.80
  10   3  -1  193.38   10.70
  10   3  -1  200.68   13.60
 -10   3   1  174.48   12.60
 -10   3   1  174.28   12.60
   9  -3  -1  294.47   16.20
  -9  -3   1  265.87   14.80
  -9  -3   1  327.47   14.40
   9  -3  -1  272.07   16.70
   9   3  -1  299.87   15.00
   9   3  -1  285.17   16.60
  -9   3   1  274.07   15.90
   9   3  -1  299.07   13.70
  -9   3   1  289.77   15.90
   8  -3  -1 1710.23   70.29
  -8  -3   1 1932.01   68.89
  -8  -3   1 1913.31   69.99
   8  -3  -1 1913.21   71.89
   8  -3  -1 1909.41   71.59
   8  -3  -1 1775.92   72.19
  -8  -3   1 1875.11   72.59
   8   3  -1 1886.21   68.29
  -8   3   1 1791.52   70.69
  -8   3   1 1837.32   71.39
   8   3  -1 1893.81   69.59
   8   3  -1 1828.12   71.99
   7  -3  -1  319.07   16.30
   7  -3  -1  364.16   17.90
   7  -3  -1  335.07   16.70
  -7  -3   1  332.27   15.50
  -7  -3   1  337.87   14.60
  -7  -3   1  317.27   19.20
   7   3  -1  381.86   17.80
  -7   3   1  314.67   16.20
   7   3  -1  334.47   15.10
  -7   3   1  347.37   16.90
   7   3  -1  314.97   14.20
   6  -3  -1   39.40    5.20
  -6  -3   1   41.60    5.90
   6  -3  -1   38.10    4.90
  -6  -3   1   40.60    4.00
   6  -3  -1   45.80    4.50
   6  -3  -1   40.10    5.40
  -6  -3   1   34.90    3.10
  -6   3   1   41.50    5.20
   6   3  -1   32.20    4.90
  -6   3   1   41.90    4.30
   6   3  -1   39.90    3.60
   5  -3  -1  493.75   22.20
   5  -3  -1  536.35   23.10
  -5  -3   1  526.35   20.90
   5  -3  -1  519.65   21.80
  -5  -3   1  533.15   20.20
  -5  -3   1  519.05   22.90
   5  -3  -1  511.55   22.30
   5   3  -1  525.65   20.10
   5   3  -1  506.55   20.40
  -5   3   1  526.45   22.10
  -5   3   1  488.95   22.20
   5   3  -1  520.65   22.80
   4  -3  -1  149.39    8.20
   4  -3  -1  139.49    8.50
   4  -3  -1  144.39    8.30
  -4  -3   1  141.59    6.50
   4  -3  -1  142.39    7.90
   4  -3  -1  132.89    8.00
  -4  -3   1  144.09    8.70
  -4  -3   1  150.68    7.20
   4   3  -1  142.09    6.70
  -4   3   1  144.59    8.20
   4   3  -1  142.09    6.50
  -4   3   1  130.59    7.90
   4   3  -1  135.39    8.40
  -4   3   1  146.39    8.50
  -3  -3   1   51.69    4.80
   3  -3  -1   44.50    4.10
   3  -3  -1   57.49    4.10
  -3  -3   1   53.69    3.00
  -3  -3   1   51.69    3.40
   3  -3  -1   63.49    4.50
   3  -3  -1   57.29    4.50
   3   3  -1   52.89    3.20
   3   3  -1   54.39    3.30
  -3   3   1   51.99    4.10
  -3   3   1   54.09    4.50
   3   3  -1   57.99    4.60
  -2  -3   1   84.49    5.80
   2  -3  -1   86.69    5.70
   2  -3  -1  101.59    5.30
  -2  -3   1   89.29    4.40
  -2  -3   1   89.79    4.50
   2  -3  -1   95.09    5.80
   2  -3  -1   88.49    5.30
   2   3  -1   88.59    4.40
   2   3  -1   78.69    4.50
  -2   3   1   99.29    5.80
  -2   3   1   94.49    5.30
   2   3  -1  101.29    6.10
  -1  -3   1  185.08    7.50
   1  -3  -1  178.58    7.80
   1  -3  -1  161.08    8.60
  -1  -3   1  176.98    7.70
  -1  -3   1  164.68    8.70
   1  -3  -1  164.08    8.10
   1   3  -1  169.58    7.70
   1   3  -1  185.88    8.90
  -1   3   1  189.68    8.50
  -1   3   1  160.58    8.60
  -1   3   1  169.58    7.80
   1   3  -1  173.28    7.60
   0  -3  -1  158.68    6.80
   0  -3  -1  147.69    7.10
   0  -3   1  158.68    7.30
   0  -3  -1  144.39    6.60
   0  -3   1  161.78    7.00
   0  -3  -1  155.48    8.20
   0  -3   1  165.08    7.40
   0   3   1  157.08    7.40
   0   3   1  140.59    7.90
   0   3  -1  141.29    7.10
   0   3  -1  149.69    7.80
  -1  -3  -1   33.40    2.60
   1  -3   1   37.50    3.00
  -1  -3  -1   28.10    1.80
   1  -3   1   32.30    2.70
  -1  -3  -1   28.40    1.80
  -1  -3  -1   27.80    3.60
   1  -3   1   29.80    2.80
   1  -3   1   27.30    2.90
  -1   3  -1   38.40    3.20
  -1   3  -1   27.00    2.70
   1   3   1   31.20    3.20
   1   3   1   32.20    2.50
   2  -3   1   87.89    5.40
   2  -3   1  101.09    5.90
   2  -3   1   84.29    5.40
  -2  -3  -1   93.89    3.80
   2  -3   1   81.99    5.30
  -2  -3  -1   90.29    6.00
  -2  -3  -1   79.49    4.90
   2   3   1   88.19    6.00
   2   3   1   83.79    3.70
  -2   3  -1   88.29    5.60
   2   3   1   88.69    4.90
   3  -3   1    1.10    1.60
   3  -3   1   -1.20    1.20
  -3  -3  -1    1.70    1.30
   3  -3   1    0.10    1.20
   3  -3   1    2.70    1.50
   3  -3   1   -0.60    1.50
  -3  -3  -1    0.60    0.50
  -3  -3  -1    0.20    1.40
   3   3   1    0.20    1.00
   3   3   1    1.80    0.60
   3   3   1    1.60    1.60
  -3   3  -1    1.30    1.30
   4  -3   1    5.10    2.00
   4  -3   1    3.70    1.90
   4  -3   1    7.10    2.20
   4  -3   1    4.70    1.70
  -4  -3  -1    4.80    1.00
  -4  -3  -1    4.60    1.90
   4  -3   1    5.10    2.20
  -4  -3  -1    7.90    2.80
  -4   3  -1    6.50    2.00
   4   3   1    5.20    1.60
   4   3   1    4.40    1.80
   4   3   1    7.80    1.10
   5  -3   1    0.00    1.60
   5  -3   1    5.90    2.20
   5  -3   1   -1.20    1.40
  -5  -3  -1    0.50    0.80
  -5  -3  -1    2.20    1.90
   5  -3   1   -1.50    1.80
  -5  -3  -1   -0.90    2.40
  -5   3  -1   -1.50    1.40
   5   3   1   -1.00    1.40
   5   3   1   -0.10    0.70
  -5   3  -1    0.30    1.70
   5   3   1   -0.60    2.00
   6  -3   1  183.08   10.80
  -6  -3  -1  187.38   10.50
   6  -3   1  193.28   11.40
  -6  -3  -1  201.08    9.00
   6  -3   1  191.38   10.60
   6  -3   1  170.18   11.20
  -6  -3  -1  205.88   12.00
  -6   3  -1  193.48   11.10
   6   3   1  191.38    8.60
   6   3   1  199.38   10.20
   6   3   1  189.88   11.30
  -6   3  -1  203.68   10.50
  -7  -3  -1   18.70    3.90
  -7  -3  -1   20.90    2.90
   7  -3   1   14.30    4.10
   7  -3   1   32.00    4.70
   7  -3   1   24.70    4.40
   7  -3   1   15.20    4.00
   7   3   1   27.20    4.90
   7   3   1   20.10    4.20
  -7   3  -1   13.10    3.60
   7   3   1   22.70    2.80
  -7   3  -1   18.20    4.00
  -8  -3  -1  597.54   24.80
   8  -3   1  608.74   26.80
  -8  -3  -1  592.64   28.30
   8  -3   1  598.24   28.40
  -8  -3  -1  631.14   26.90
   8  -3   1  626.64   28.00
   8  -3   1  576.84   26.70
   8   3   1  610.04   27.70
   8   3   1  647.44   26.50
   8   3   1  601.54   24.30
  -8   3  -1  620.84   27.70
  -8   3  -1  613.34   26.50
  -9  -3  -1   64.99    7.10
   9  -3   1   64.89    8.30
   9  -3   1   72.79    7.10
  -9  -3  -1   64.49    6.40
   9   3   1   64.29    6.40
  -9   3  -1   59.19    7.70
   9   3   1   71.39    5.40
   9   3   1   60.79    6.80
 -10  -3  -1  156.88    9.90
  10  -3   1  175.08   13.20
  10  -3   1  170.48   11.70
 -10  -3  -1  182.68   12.20
  10   3   1  155.98   12.30
 -10   3  -1  174.88   12.40
  10   3   1  169.18    9.60
  10   3   1  166.08   11.30
 -10   3  -1  177.48   12.20
 -11  -3  -1   35.20    5.60
  11  -3   1   42.80    7.10
  11  -3   1   33.60    7.40
  11   3   1   48.40    8.00
 -11   3  -1   41.70    7.60
  11   3   1   34.60    4.70
  11   3   1   45.10    7.10
  12  -3   1  202.18   14.60
 -12  -3  -1  200.38   12.50
  12  -3   1  224.48   16.70
  12   3   1  206.88   12.40
 -12   3  -1  233.78   15.50
  12   3   1  191.08   14.20
  12   3   1  226.78   15.80
  13  -3   1   44.00    9.40
  13  -3   1   34.50    7.90
 -13  -3  -1   36.80    6.50
  13   3   1   32.90    7.80
 -13   3  -1   40.40    8.20
  13   3   1   29.00    7.80
  14  -3   1   11.70    7.30
  14  -3   1   36.80    9.10
 -14  -3  -1    9.80    5.50
 -14   3  -1   10.40    6.90
  14   3   1   28.20    8.00
  14   3   1   26.60    8.10
  15  -3   1   63.39   11.70
 -15  -3  -1   65.59    9.60
  15  -3   1   68.19   12.70
  15   3   1   61.49   10.40
 -15   3  -1   80.39   12.20
  15   3   1   81.59   12.60
  14  -4  -1    7.50    8.80
 -14  -4   1   -3.40    5.00
  14  -4  -1    0.90    7.10
  14   4  -1    4.40    7.40
 -14   4   1  -10.30    5.90
  14   4  -1   -0.20    5.50
  13  -4  -1   16.20    7.20
  13  -4  -1    9.90    6.20
 -13  -4   1   11.40    4.80
  13   4  -1    9.00    5.10
  13   4  -1    0.80    6.50
 -13   4   1    4.50    6.00
  12  -4  -1   24.80    7.70
 -12  -4   1   19.50    5.00
  12  -4  -1   30.50    7.20
  12   4  -1   23.40    7.30
  12   4  -1   28.70    5.30
  12   4  -1   23.90    5.80
 -12   4   1   27.20    6.90
 -11  -4   1    5.40    4.80
 -11  -4   1    5.90    3.30
  11  -4  -1    3.90    5.00
  11  -4  -1    1.90    4.30
  11   4  -1    7.50    4.90
 -11   4   1    1.20    4.00
  11   4  -1    3.30    3.40
  10  -4  -1   23.80    5.60
 -10  -4   1   17.60    4.70
  10  -4  -1   28.00    6.70
 -10  -4   1   24.40    4.10
  10   4  -1   22.50    6.10
 -10   4   1   24.90    5.80
  10   4  -1   28.20    4.70
  10   4  -1   17.80    3.50
  -9  -4   1   64.69    6.70
   9  -4  -1   59.29    8.00
   9  -4  -1   73.89    9.30
   9   4  -1   69.29    5.40
   9   4  -1   61.79    8.30
  -9   4   1   69.89    7.60
  -9   4   1   51.39    7.20
   9   4  -1   66.59    5.90
  -8  -4   1   -1.00    2.90
   8  -4  -1    0.30    3.20
   8  -4  -1    6.40    3.40
  -8  -4   1    7.20    2.20
  -8   4   1    4.60    3.10
   8   4  -1    2.40    3.60
   8   4  -1    3.50    2.20
   8   4  -1   -0.20    1.70
  -8   4   1    6.60    3.40
   7  -4  -1   61.09    6.80
  -7  -4   1   61.49    4.40
   7  -4  -1   67.19    6.60
  -7  -4   1   58.49    5.50
   7  -4  -1   51.19    6.70
  -7  -4   1   52.99    7.40
   7  -4  -1   50.09    6.30
  -7   4   1   58.49    6.20
   7   4  -1   62.19    6.90
   7   4  -1   60.19    4.70
   7   4  -1   69.19    4.50
  -7   4   1   60.29    6.50
   6  -4  -1    2.40    2.30
   6  -4  -1    0.70    2.40
   6  -4  -1    0.50    2.70
  -6  -4   1    3.10    2.50
  -6  -4   1    0.90    1.10
   6  -4  -1   -0.60    2.20
   6  -4  -1   -0.90    2.70
  -6  -4   1   -0.40    1.80
   6   4  -1   -0.10    1.30
  -6   4   1    2.60    2.30
  -6   4   1    0.60    2.60
   6   4  -1    2.30    2.60
   6   4  -1    1.00    1.30
  -5  -4   1  306.47   12.50
  -5  -4   1  310.97   13.80
   5  -4  -1  288.77   14.90
   5  -4  -1  311.17   15.00
   5  -4  -1  290.57   15.50
  -5  -4   1  307.37   15.90
   5  -4  -1  305.97   14.60
   5  -4  -1  312.67   15.40
   5   4  -1  319.77   13.00
   5   4  -1  306.27   12.70
  -5   4   1  283.67   14.70
   5   4  -1  293.17   15.50
  -4  -4   1   88.99    5.40
  -4  -4   1   85.39    4.40
   4  -4  -1   78.09    6.30
  -4  -4   1   82.79    7.00
   4  -4  -1   86.69    6.50
   4  -4  -1   75.29    5.90
   4  -4  -1   90.79    6.40
   4   4  -1   84.09    4.70
   4   4  -1   77.89    6.40
   4   4  -1   80.29    4.70
  -4   4   1   84.09    6.50
  -4   4   1   87.49    6.20
   3  -4  -1    1.10    1.80
   3  -4  -1   -0.60    1.90
  -3  -4   1    3.30    1.80
  -3  -4   1    0.20    1.20
   3  -4  -1   -2.00    1.40
   3  -4  -1   -1.40    1.40
  -3  -4   1    1.10    0.80
  -3   4   1   -0.60    1.50
  -3   4   1    0.20    1.70
   3   4  -1   -0.60    0.80
   3   4  -1   -0.40    1.00
   3   4  -1   -0.70    1.30
  -2  -4   1    6.40    1.50
  -2  -4   1    5.70    1.30
   2  -4  -1   12.10    2.20
   2  -4  -1    7.90    2.10
  -2  -4   1   10.20    2.60
   2  -4  -1   10.40    2.70
   2  -4  -1   10.90    2.90
   2   4  -1    7.30    2.10
  -2   4   1    7.40    2.20
  -2   4   1    8.10    2.20
  -2   4   1    8.20    2.40
   2   4  -1    8.40    1.60
   2   4  -1    5.90    1.50
   1  -4  -1  265.87   12.30
   1  -4  -1  270.97   13.30
  -1  -4   1  292.27   13.70
  -1  -4   1  271.87   11.90
   1  -4  -1  275.27   12.10
   1  -4  -1  248.48   11.70
  -1  -4   1  271.77   11.70
  -1  -4   1  276.47   11.80
  -1   4   1  288.27   13.60
   1   4  -1  257.77   11.80
   1   4  -1  297.67   13.70
  -1   4   1  313.77   13.10
   0  -4  -1  136.19    7.60
   0  -4   1  157.88    9.00
   0  -4  -1  160.58    7.40
   0  -4   1  165.78    8.00
   0  -4   1  153.98    7.80
   0  -4  -1  161.58    7.30
   0  -4  -1  158.98    9.20
   0   4   1  157.78    8.10
   0   4  -1  160.38    8.00
   0   4  -1  150.18    8.70
   0   4   1  175.48    9.40
  -1  -4  -1  324.37   15.30
  -1  -4  -1  318.57   12.40
   1  -4   1  326.27   14.10
   1  -4   1  297.27   13.70
   1  -4   1  322.67   14.70
  -1  -4  -1  328.87   13.70
   1  -4   1  306.27   13.60
  -1  -4  -1  284.67   12.30
  -1   4  -1  330.67   14.30
   1   4   1  301.97   16.20
   1   4   1  330.77   13.70
  -1   4  -1  323.37   14.70
   2  -4   1 1201.08   43.00
   2  -4   1 1106.79   42.90
  -2  -4  -1 1128.79   40.10
   2  -4   1 1068.79   42.40
  -2  -4  -1 1123.59   39.90
  -2  -4  -1 1082.39   41.70
   2  -4   1 1130.89   42.40
   2  -4   1 1067.89   42.80
   2  -4   1 1131.59   43.10
  -2  -4  -1 1125.39   43.70
  -2   4  -1 1097.09   42.90
   2   4   1 1061.39   43.50
  -2   4  -1 1118.49   42.90
   2   4   1 1121.99   41.70
  -3  -4  -1   -0.60    1.50
   3  -4   1    2.20    1.60
  -3  -4  -1    1.30    0.50
   3  -4   1   -0.70    1.40
   3  -4   1    4.20    2.00
   3  -4   1   -0.10    1.80
   3  -4   1   -0.90    1.50
  -3  -4  -1    2.50    1.80
   3   4   1    3.10    1.40
   3   4   1   -0.40    2.00
  -3   4  -1    0.50    1.60
   3   4   1    1.30    0.70
  -4  -4  -1   15.30    3.80
   4  -4   1   12.40    3.10
   4  -4   1   20.10    3.30
   4  -4   1   28.00    4.00
  -4  -4  -1   16.10    1.40
  -4  -4  -1   16.30    3.00
   4  -4   1   17.10    3.20
   4  -4   1   16.80    3.20
   4   4   1   18.00    3.40
   4   4   1   14.90    1.50
  -4   4  -1   14.30    3.20
   4   4   1   13.00    2.30
   5  -4   1   63.89    5.90
  -5  -4  -1   70.59    7.00
   5  -4   1   67.29    6.70
   5  -4   1   69.49    6.50
   5  -4   1   67.19    6.20
  -5  -4  -1   71.39    3.70
   5  -4   1   65.49    5.90
  -5  -4  -1   71.09    5.80
   5   4   1   60.09    5.90
   5   4   1   73.59    5.10
   5   4   1   73.89    3.80
  -5   4  -1   57.99    5.90
   6  -4   1  380.06   18.70
   6  -4   1  407.96   19.50
   6  -4   1  423.86   20.00
  -6  -4  -1  428.96   16.50
  -6  -4  -1  427.76   18.90
   6  -4   1  427.46   19.60
   6  -4   1  415.06   20.60
  -6  -4  -1  426.56   20.90
   6   4   1  409.86   16.20
   6   4   1  433.76   18.20
   6   4   1  391.16   20.00
  -6   4  -1  399.36   19.70
   7  -4   1  559.94   26.90
   7  -4   1  523.75   25.50
   7  -4   1  575.54   25.10
  -7  -4  -1  591.84   22.60
  -7  -4  -1  599.84   25.30
   7  -4   1  548.25   26.10
   7  -4   1  589.24   25.70
  -7  -4  -1  564.54   27.10
  -7   4  -1  577.24   25.20
   7   4   1  582.84   24.20
  -7   4  -1  588.34   26.40
   7   4   1  580.44   26.70
   7   4   1  569.74   22.20
  -8  -4  -1  245.78   14.20
   8  -4   1  272.77   16.40
  -8  -4  -1  265.87   12.10
   8  -4   1  272.57   14.80
   8   4   1  276.57   13.70
   8   4   1  240.08   15.20
  -8   4  -1  230.88   14.90
   8   4   1  278.57   11.80
   9  -4   1    5.80    4.50
  -9  -4  -1   13.80    3.00
   9  -4   1   15.60    4.40
  -9   4  -1   13.80    4.60
   9   4   1   14.50    2.90
   9   4   1   15.20    3.80
  -9   4  -1   11.90    4.60
   9   4   1   14.70    5.00
 -10  -4  -1   26.80    4.30
 -10  -4  -1   23.30    6.00
  10  -4   1   21.10    6.10
  10  -4   1   26.50    6.00
  10   4   1   18.80    3.50
  10   4   1   23.50    5.80
 -10   4  -1   21.80    6.00
  10   4   1   23.90    4.80
  11  -4   1   -2.90    4.70
  11  -4   1   -7.30    4.10
 -11  -4  -1   -3.30    2.90
 -11   4  -1    1.60    4.40
  11   4   1    2.40    3.60
  11   4   1    3.60    3.70
  11   4   1   -1.50    2.90
 -12  -4  -1   -2.20    3.60
  12  -4   1    2.10    5.70
  12  -4   1   -6.30    5.30
 -12   4  -1   -0.80    4.80
  12   4   1   -0.40    5.50
  12   4   1    4.00    4.40
  12   4   1   -2.10    3.70
  13  -4   1   20.40    7.90
  13  -4   1   23.70    8.80
 -13  -4  -1   14.60    5.00
  13   4   1   14.40    7.30
 -13   4  -1    8.30    6.50
  13   4   1   22.20    6.60
  14  -4   1    4.20    8.30
 -14  -4  -1   -3.50    5.10
  14  -4   1   -5.50    6.90
 -14   4  -1    2.40    7.30
  14   4   1    2.80    6.30
  14  -5  -1    3.90    8.00
  14  -5  -1    8.30    8.90
 -14  -5   1   -6.50    5.50
  14   5  -1    5.50    8.30
  14   5  -1   10.20    5.50
 -14   5   1    4.30    7.30
  13  -5  -1   65.39   10.80
 -13  -5   1   59.19    7.50
  13   5  -1   45.90    7.40
  13   5  -1   58.89   12.90
  13   5  -1   58.19    8.60
 -12  -5   1   48.90    6.30
  12  -5  -1   47.50   10.50
  12  -5  -1   57.49    9.70
  12   5  -1   53.59    9.90
  12   5  -1   61.39    7.30
  12   5  -1   57.19    6.80
 -12   5   1   53.59    9.30
  11  -5  -1   16.10    6.30
 -11  -5   1   11.80    5.70
  11  -5  -1   22.60    6.50
 -11  -5   1   10.20    3.70
  11   5  -1   16.20    6.50
 -11   5   1   17.70    6.10
  11   5  -1   12.20    3.90
  11   5  -1   12.60    3.90
 -10  -5   1  237.38   11.80
 -10  -5   1  218.58   13.50
  10  -5  -1  221.18   16.20
  10  -5  -1  224.78   15.20
  10   5  -1  220.28   11.50
 -10   5   1  205.88   15.00
  10   5  -1  211.58   12.00
  10   5  -1  238.28   16.30
  -9  -5   1  294.07   13.70
   9  -5  -1  302.67   17.70
  -9  -5   1  292.37   15.50
   9  -5  -1  281.57   18.20
   9   5  -1  279.37   17.90
   9   5  -1  296.77   14.30
  -9   5   1  295.17   19.70
   9   5  -1  310.07   13.70
   8  -5  -1  537.15   27.00
   8  -5  -1  525.25   25.70
  -8  -5   1  539.35   23.50
  -8  -5   1  532.95   21.70
   8   5  -1  570.24   23.40
  -8   5   1  509.15   25.40
   8   5  -1  524.25   26.20
   8   5  -1  529.65   21.70
  -7  -5   1    7.30    3.00
  -7  -5   1    4.00    1.60
   7  -5  -1   12.60    4.30
   7  -5  -1   14.20    4.10
   7  -5  -1    5.80    4.10
   7   5  -1    4.30    2.10
   7   5  -1    2.40    2.80
  -7   5   1    9.40    3.40
   7   5  -1    5.60    2.10
   6  -5  -1  234.98   13.80
   6  -5  -1  216.18   12.90
   6  -5  -1  244.68   13.60
  -6  -5   1  234.08   10.20
  -6  -5   1  230.08   11.70
   6  -5  -1  228.68   12.80
   6  -5  -1  232.78   14.20
   6   5  -1  232.98   14.20
   6   5  -1  233.28   10.50
   6   5  -1  246.78   11.00
  -6   5   1  201.88   12.90
  -5  -5   1  276.17   11.50
  -5  -5   1  275.67   13.00
   5  -5  -1  267.77   14.40
   5  -5  -1  291.77   15.30
  -5  -5   1  285.47   15.80
   5  -5  -1  256.17   16.10
   5  -5  -1  303.57   15.80
   5  -5  -1  289.67   14.30
   5   5  -1  286.47   12.00
   5   5  -1  278.57   15.60
   5   5  -1  268.87   12.20
  -5   5   1  257.47   14.30
  -4  -5   1  391.66   19.80
   4  -5  -1  394.06   19.20
   4  -5  -1  418.96   18.40
  -4  -5   1  418.86   16.00
   4  -5  -1  385.66   18.50
  -4  -5   1  369.66   17.00
   4  -5  -1  419.86   19.70
  -4   5   1  398.16   19.40
   4   5  -1  423.56   16.80
   4   5  -1  399.36   19.80
   4   5  -1  401.36   16.40
  -4   5   1  427.76   18.90
   3  -5  -1   56.49    4.80
   3  -5  -1   46.80    5.00
   3  -5  -1   56.79    5.30
  -3  -5   1   45.20    3.20
   3  -5  -1   47.70    4.80
  -3  -5   1   52.29    4.10
  -3   5   1   48.30    5.30
   3   5  -1   40.70    5.60
   3   5  -1   52.19    3.90
   3   5  -1   53.29    3.90
  -3   5   1   53.79    5.00
  -2  -5   1   25.60    3.00
  -2  -5   1   21.60    2.90
   2  -5  -1   31.30    4.80
   2  -5  -1   27.70    3.60
   2  -5  -1   32.30    4.80
  -2  -5   1   22.00    4.50
   2  -5  -1   25.80    3.70
   2  -5  -1   21.10    3.20
  -2  -5   1   21.80    2.60
   2   5  -1   28.50    3.10
   2   5  -1   24.90    4.10
  -2   5   1   26.00    4.10
  -2   5   1   32.90    4.80
   1  -5  -1   77.39    5.40
   1  -5  -1   86.09    5.80
  -1  -5   1   74.69    6.70
   1  -5  -1   80.39    7.00
   1  -5  -1   83.39    5.30
  -1  -5   1   87.59    5.20
  -1  -5   1   89.79    5.40
   1   5  -1   77.59    6.60
   1   5  -1   84.29    5.50
  -1   5   1   76.59    6.80
  -1   5   1   84.69    6.90
   0  -5   1  227.28   10.90
   0  -5   1  222.48   11.00
   0  -5   1  229.58   11.10
   0  -5   1  240.38   12.70
   0  -5  -1  246.68   11.40
   0  -5  -1  251.97   10.50
   0  -5  -1  233.88   10.50
   0  -5  -1  233.88   12.70
   0   5   1  227.08   11.50
   0   5  -1  248.58   12.90
   0   5  -1  221.98   11.30
   0   5   1  213.38   12.50
   1  -5   1   42.30    4.20
  -1  -5  -1   39.30    5.60
   1  -5   1   41.30    4.20
   1  -5   1   47.70    4.00
  -1  -5  -1   37.50    3.90
  -1  -5  -1   46.50    3.20
   1  -5   1   40.20    5.20
  -1  -5  -1   45.60    3.00
   1   5   1   39.20    5.30
  -1   5  -1   38.10    5.10
   1   5   1   42.20    3.90
  -1   5  -1   46.30    4.40
   2  -5   1  165.78    9.30
   2  -5   1  151.68    9.20
  -2  -5  -1  168.58   11.90
  -2  -5  -1  160.68    6.90
   2  -5   1  160.88    9.80
   2  -5   1  146.89   10.50
   2  -5   1  146.79    8.70
   2  -5   1  166.48    9.90
  -2  -5  -1  162.08    8.60
  -2  -5  -1  165.28    6.80
   2   5   1  150.48   10.10
  -2   5  -1  157.48    9.70
  -2   5  -1  158.08   10.70
   2   5   1  164.08    8.50
   3  -5   1   63.79    6.00
   3  -5   1   61.79    6.00
  -3  -5  -1   72.69    3.20
   3  -5   1   53.59    5.80
  -3  -5  -1   66.69    3.30
   3  -5   1   74.99    6.10
   3  -5   1   57.79    5.40
  -3  -5  -1   79.49    7.30
   3  -5   1   67.89    5.80
  -3  -5  -1   74.29    5.40
   3   5   1   60.69    6.40
   3   5   1   70.69    5.00
  -4  -5  -1    0.90    0.70
   4  -5   1    2.70    2.50
   4  -5   1   -0.20    2.20
   4  -5   1   -0.30    2.40
  -4  -5  -1   -0.20    2.00
  -4  -5  -1    0.80    2.60
   4  -5   1   -1.60    2.10
  -4  -5  -1    1.20    0.60
   4  -5   1   -1.40    2.10
   4  -5   1   -0.30    2.50
  -4   5  -1    1.10    2.10
   4   5   1   -0.50    2.60
   4   5   1    1.20    1.50
  -5  -5  -1   22.90    5.30
   5  -5   1   19.60    3.90
   5  -5   1   18.30    4.00
   5  -5   1   14.10    3.80
  -5  -5  -1   18.90    3.90
  -5  -5  -1   13.10    1.40
   5  -5   1   20.80    4.00
   5  -5   1   13.90    4.30
   5   5   1   11.10    4.10
   5   5   1   19.60    3.10
  -5   5  -1   10.40    3.60
   5   5   1   16.80    1.70
   6  -5   1   64.99    6.90
   6  -5   1   64.39    8.20
   6  -5   1   64.09    7.10
  -6  -5  -1   53.39    6.20
   6  -5   1   43.10    6.00
  -6  -5  -1   63.59    3.50
   6   5   1   57.89    3.50
  -6   5  -1   47.70    6.60
   6   5   1   72.39    7.40
   6   5   1   57.69    4.90
   7  -5   1   16.90    4.40
   7  -5   1   19.40    4.70
  -7  -5  -1   21.40    4.30
  -7  -5  -1   16.60    2.20
   7  -5   1   10.80    4.50
  -7   5  -1   10.10    4.40
   7   5   1   18.10    4.90
   7   5   1   18.00    2.30
   7   5   1   22.30    3.80
  -8  -5  -1  138.59    7.10
   8  -5   1  133.79   11.40
  -8  -5  -1  128.79   10.00
   8  -5   1  148.69   10.60
   8  -5   1  115.89    9.70
   8   5   1  122.39    6.70
   8   5   1  131.99    8.70
  -8   5  -1  143.59   11.10
   8   5   1  140.59   13.30
  -9  -5  -1   11.90    4.80
   9  -5   1   -0.10    4.20
   9  -5   1   13.80    4.50
  -9  -5  -1    9.80    2.50
  -9   5  -1   10.10    4.70
   9   5   1    9.00    3.40
   9   5   1    6.00    2.30
   9   5   1    7.50    4.90
 -10  -5  -1   86.59    6.50
 -10  -5  -1   89.39   10.00
  10  -5   1   95.69   10.10
  10  -5   1   89.89   11.60
  10   5   1   80.79    6.10
 -10   5  -1   90.59    9.90
  10   5   1   74.29    7.30
  10   5   1   77.09   10.10
 -11  -5  -1  312.67   14.70
  11  -5   1  240.88   19.00
 -11   5  -1  280.27   18.90
  11   5   1  279.47   15.80
  11   5   1  306.37   14.00
  11   5   1  284.27   18.60
  12  -5   1  108.39   11.30
 -12  -5  -1  102.79    8.60
  12  -5   1   82.79   12.90
 -12   5  -1  135.39   13.30
  12   5   1  105.39    9.80
  12   5   1   93.79    8.40
  12   5   1   82.79   11.80
 -13  -5  -1   50.59    7.10
  13  -5   1   60.19   11.40
  13  -5   1   55.69   10.40
 -13   5  -1   60.39   10.40
  13   5   1   74.19    9.10
  12  -6  -1   -7.70    7.90
 -12  -6   1   10.70    4.30
  12  -6  -1   -7.70    8.80
 -12   6   1    6.30    7.70
  12   6  -1    1.50    7.60
  12   6  -1    8.60    4.60
  11  -6  -1   66.19   10.10
  11  -6  -1   48.80   10.20
 -11  -6   1   33.50    5.00
 -11  -6   1   58.69    8.50
  11   6  -1   46.90    6.10
  11   6  -1   40.60    9.00
  11   6  -1   53.99    6.00
 -11   6   1   58.29    9.30
 -10  -6   1   30.30    4.30
 -10  -6   1   22.50    6.20
  10  -6  -1   39.50    8.60
  10  -6  -1   27.80    7.10
  10   6  -1   30.20    4.70
  10   6  -1   29.50    4.30
  10   6  -1   27.20    7.50
 -10   6   1   33.10    7.20
  -9  -6   1    0.40    2.20
   9  -6  -1    2.30    4.90
  -9  -6   1   10.00    4.50
   9  -6  -1   14.40    5.80
   9   6  -1    1.60    2.80
   9   6  -1    2.00    2.60
  -9   6   1    6.40    5.10
   9   6  -1    4.80    4.00
  -8  -6   1   18.20    2.90
   8  -6  -1    6.50    4.70
   8  -6  -1   31.50    7.20
  -8  -6   1   23.30    4.70
  -8   6   1   21.70    6.90
   8   6  -1   13.30    2.90
   8   6  -1   23.20    3.70
   8   6  -1   28.90    6.70
   7  -6  -1   10.30    4.90
  -7  -6   1    8.20    3.70
   7  -6  -1   10.60    5.30
  -7  -6   1   12.30    2.20
   7   6  -1    4.50    4.70
  -7   6   1   10.80    4.40
   7   6  -1    7.70    2.90
   7   6  -1   10.90    2.60
   6  -6  -1    8.30    3.70
   6  -6  -1    7.20    4.50
  -6  -6   1    5.70    3.10
  -6  -6   1    3.90    1.50
  -6   6   1    5.50    3.80
   6   6  -1    4.60    3.60
   6   6  -1    4.70    2.30
   6   6  -1    2.30    1.90
   5  -6  -1  393.86   20.60
   5  -6  -1  413.16   21.00
   5  -6  -1  426.86   19.60
  -5  -6   1  412.26   16.10
  -5  -6   1  400.76   18.10
  -5   6   1  398.36   19.90
   5   6  -1  367.76   20.60
   5   6  -1  411.26   16.70
   5   6  -1  412.96   17.30
   4  -6  -1  487.15   22.70
  -4  -6   1  425.56   18.50
  -4  -6   1  471.05   18.10
   4  -6  -1  474.95   21.40
   4  -6  -1  444.86   22.10
   4  -6  -1  465.25   20.80
   4  -6  -1  462.45   21.50
  -4  -6   1  440.46   19.60
   4  -6  -1  486.55   22.80
   4   6  -1  461.45   22.80
  -4   6   1  471.25   21.50
   4   6  -1  452.25   19.20
  -4   6   1  462.35   22.30
   3  -6  -1   60.79    6.10
   3  -6  -1   63.79    6.90
  -3  -6   1   73.39    5.10
  -3  -6   1   79.89    5.70
   3  -6  -1   66.49    7.40
  -3  -6   1   80.99    4.60
   3  -6  -1   81.69    6.20
   3  -6  -1   80.39    6.60
  -3   6   1   69.79    7.20
   3   6  -1   73.59    5.50
   3   6  -1   69.69    7.50
  -2  -6   1  161.98    8.80
   2  -6  -1  201.88    9.70
   2  -6  -1  161.78   11.00
   2  -6  -1  160.08   11.10
   2  -6  -1  152.98    9.40
  -2  -6   1  143.79   11.00
  -2  -6   1  162.48    8.00
  -2  -6   1  163.08    8.40
   2  -6  -1  157.98    9.30
   2   6  -1  147.39    8.70
  -2   6   1  152.18   10.10
  -2   6   1  153.28   10.60
   2   6  -1  160.68   10.90
   1  -6  -1   65.59    5.20
  -1  -6   1   73.89    7.60
  -1  -6   1   61.39    4.90
   1  -6  -1   63.59    6.60
   1  -6  -1   60.39    5.00
  -1  -6   1   68.19    5.40
  -1  -6   1   67.09    5.30
   1  -6  -1   58.39    5.60
   1   6  -1   73.89    5.60
  -1   6   1   79.79    7.30
   1   6  -1   68.59    6.90
  -1   6   1   75.99    6.40
   0  -6  -1   35.70    3.70
   0  -6  -1   30.90    4.30
   0  -6   1   36.30    5.50
   0  -6  -1   34.70    5.50
   0  -6  -1   38.20    3.70
   0  -6   1   43.80    4.30
   0  -6   1   45.50    4.50
   0  -6   1   40.40    4.10
   0   6   1   37.60    5.90
   0   6   1   45.50    4.70
   0   6  -1   40.00    5.70
   0   6  -1   40.60    5.00
  -1  -6  -1    0.10    1.40
   1  -6   1    1.30    2.40
   1  -6   1    4.00    3.50
  -1  -6  -1    1.10    3.80
  -1  -6  -1    1.30    1.40
   1  -6   1   -2.30    2.10
   1  -6   1    1.20    2.10
  -1  -6  -1    2.90    2.20
  -1   6  -1    1.90    2.50
   1   6   1    2.80    1.90
   1   6   1    1.60    2.10
  -1   6  -1    2.50    3.00
   2  -6   1  214.38   12.70
   2  -6   1  221.68   11.50
   2  -6   1  192.28   11.70
  -2  -6  -1  197.18    8.40
   2  -6   1  212.08   11.20
   2  -6   1  208.28   12.50
   2  -6   1  194.08   10.90
  -2  -6  -1  179.88    8.50
  -2  -6  -1  202.38   10.80
  -2   6  -1  194.38   11.60
  -2   6  -1  189.58   12.00
   2   6   1  212.18   10.80
   2   6   1  206.68   12.80
  -3  -6  -1   15.60    3.40
   3  -6   1   14.30    3.90
  -3  -6  -1   11.50    1.40
   3  -6   1   16.30    3.80
   3  -6   1   14.80    3.80
   3  -6   1   12.70    4.00
  -3  -6  -1   13.90    1.30
   3  -6   1   14.20    3.70
   3  -6   1    6.30    3.30
   3   6   1   12.70    2.80
   3   6   1    7.30    3.80
  -4  -6  -1   77.49    6.80
   4  -6   1   76.19    7.40
   4  -6   1  101.49    8.50
   4  -6   1   87.49    8.00
   4  -6   1   88.69    7.50
   4  -6   1   83.79    7.60
   4  -6   1   78.39    7.30
   4   6   1   89.89    6.30
   4   6   1   78.59    7.80
   5  -6   1   19.20    4.80
   5  -6   1   11.70    4.50
   5  -6   1   13.60    4.10
  -5  -6  -1   21.20    4.50
   5  -6   1   16.80    4.50
   5  -6   1   17.50    4.60
   5   6   1   15.20    4.70
   5   6   1   21.40    3.40
   6  -6   1  295.67   17.10
  -6  -6  -1  318.67   16.30
   6  -6   1  318.77   17.60
   6  -6   1  306.37   17.70
   6  -6   1  327.57   18.70
  -6   6  -1  342.87   18.10
   6   6   1  328.47   15.20
   7  -6   1  478.75   23.80
  -7  -6  -1  433.76   21.70
   7  -6   1  461.35   27.10
   7  -6   1  473.65   23.30
   7   6   1  466.05   24.40
   7   6   1  464.75   20.50
  -7   6  -1  459.75   23.70
   8  -6   1  130.09   12.00
  -8  -6  -1  125.99   15.30
   8  -6   1  135.89   11.00
  -8  -6  -1  130.99    5.90
   8   6   1  132.79   12.00
   8   6   1  125.79    6.00
   8   6   1  138.09    9.00
  -8   6  -1  116.09   11.40
   9  -6   1  187.08   15.70
  -9  -6  -1  195.58    8.90
  -9  -6  -1  182.18   13.50
   9  -6   1  205.48   14.10
   9   6   1  193.48    8.90
   9   6   1  209.18   15.40
   9   6   1  209.38   11.80
  -9   6  -1  187.38   14.60
 -10  -6  -1  234.88   11.10
  10  -6   1  216.48   17.90
  10   6   1  239.38   13.60
  10   6   1  255.17   17.90
 -10   6  -1  273.27   18.10
  11  -6   1   11.10    7.20
 -11  -6  -1   -0.70    3.00
  11  -6   1    3.30    7.40
 -11   6  -1   -0.70    6.10
  11   6   1    8.70    4.40
  11   6   1   -2.90    6.40
  11   6   1   12.10    3.70
  12  -6   1    7.00    7.80
 -12  -6  -1    0.70    4.20
  12  -6   1    4.10    8.20
  12   6   1   -4.30    5.20
 -12   6  -1    7.30    7.20
  12   6   1   -1.40    7.80
 -11  -7   1   -6.10    2.90
  11  -7  -1    7.00    7.30
  11  -7  -1    6.00    8.60
  11   7  -1    2.20    4.10
  11   7  -1   -5.00    7.40
 -10  -7   1    8.90    2.80
  10  -7  -1   -4.20    6.40
  10  -7  -1    2.10    6.90
  10   7  -1    3.40    3.70
 -10   7   1    0.60    6.20
  10   7  -1    2.10    7.10
  -9  -7   1   58.19    4.60
   9  -7  -1   54.39   10.30
  -9  -7   1   75.79    8.30
   9  -7  -1   50.99    9.00
   9   7  -1   78.59   11.50
   9   7  -1   69.49    6.50
  -9   7   1   53.09    9.50
   9   7  -1   64.29    5.30
  -8  -7   1  181.78   12.60
  -8  -7   1  216.58    9.30
   8  -7  -1  196.88   16.00
   8  -7  -1  218.98   15.60
   8   7  -1  201.88    9.50
   8   7  -1  213.08   16.50
  -8   7   1  226.48   15.80
   8   7  -1  214.08   11.10
  -7  -7   1   -5.90    3.80
   7  -7  -1    1.60    5.10
   7  -7  -1   -2.00    4.30
  -7  -7   1    0.40    1.60
   7  -7  -1   -2.80    4.50
  -7   7   1    0.90    4.30
   7   7  -1    3.10    2.60
   7   7  -1    5.40    5.60
   6  -7  -1   41.30    6.90
   6  -7  -1   74.59    9.30
  -6  -7   1   51.89    4.00
  -6  -7   1   55.79    6.30
  -6  -7   1   46.10    3.40
   6   7  -1   43.50    8.20
  -6   7   1   63.49    8.40
   5  -7  -1  122.79   10.50
  -5  -7   1   94.39    5.20
   5  -7  -1  115.09   10.30
   5  -7  -1  107.59    9.50
  -5  -7   1   95.69    8.10
  -5  -7   1  113.19    6.00
   5   7  -1  109.39   10.60
  -4  -7   1   92.99    5.30
   4  -7  -1  105.49    8.70
  -4  -7   1   92.09    5.80
  -4  -7   1   92.89    7.40
   4  -7  -1   98.09    9.50
   4  -7  -1  119.19    8.60
   4  -7  -1  115.89    9.70
  -4   7   1   88.49    9.40
   4   7  -1  114.09   10.30
   3  -7  -1   61.19    7.90
   3  -7  -1   64.89    6.50
  -3  -7   1   78.09    4.70
  -3  -7   1   67.09    6.00
   3  -7  -1   63.89    6.30
  -3  -7   1   78.39    5.30
   3   7  -1   60.39    8.50
  -3   7   1   70.59    8.50
   3   7  -1   68.19    6.00
  -2  -7   1  172.68    9.40
  -2  -7   1  181.78    9.00
  -2  -7   1  187.08   10.20
   2  -7  -1  182.68   12.60
   2  -7  -1  180.48   11.30
   2  -7  -1  187.88   10.70
   2  -7  -1  187.28   10.40
   2   7  -1  152.28   11.90
   2   7  -1  182.58   10.40
  -2   7   1  164.48   11.60
  -2   7   1  191.88   12.90
   1  -7  -1   29.60    4.90
  -1  -7   1   18.00    3.40
   1  -7  -1   17.80    3.50
  -1  -7   1   23.70    3.80
   1  -7  -1   23.00    3.70
  -1  -7   1   21.20    3.50
  -1   7   1   23.80    5.60
   1   7  -1   24.10    5.40
   1   7  -1   23.10    4.10
  -1   7   1   19.60    4.50
   0  -7  -1  329.77   17.00
   0  -7  -1  373.46   15.90
   0  -7   1  358.96   18.20
   0  -7   1  374.06   16.70
   0  -7   1  370.46   16.90
   0  -7  -1  365.16   15.70
   0   7  -1  363.86   17.60
   0   7   1  341.27   17.70
   0   7  -1  361.06   19.20
   0   7   1  351.56   19.40
  -1  -7  -1   11.60    2.10
   1  -7   1    8.30    3.50
  -1  -7  -1   12.50    4.10
   1  -7   1    9.00    3.30
   1  -7   1   12.50    3.40
  -1   7  -1    6.90    4.00
   1   7   1   10.10    3.30
   1   7   1   14.80    4.80
  -1   7  -1   14.10    3.90
  -2  -7  -1  296.67   11.60
   2  -7   1  287.27   14.90
   2  -7   1  270.47   15.50
  -2  -7  -1  299.97   11.80
   2  -7   1  274.37   14.60
  -2  -7  -1  282.27   14.50
   2  -7   1  268.07   16.10
   2  -7   1  279.77   14.70
  -2   7  -1  270.07   16.10
   2   7   1  281.67   14.40
   2   7   1  283.47   16.90
  -3  -7  -1    3.20    3.20
   3  -7   1   -1.10    3.50
  -3  -7  -1    0.90    0.80
   3  -7   1    6.70    3.80
   3  -7   1   -3.80    3.50
   3  -7   1   -4.70    3.10
   3  -7   1   -2.10    3.10
   3   7   1   -2.10    4.10
   3   7   1    0.20    2.50
   4  -7   1   69.39    8.20
  -4  -7  -1   52.69    6.70
   4  -7   1   59.09    7.70
   4  -7   1   65.79    8.50
   4   7   1   58.59    5.90
   4   7   1   63.59    8.70
  -5  -7  -1   49.50    6.90
   5  -7   1   71.39    8.80
   5  -7   1   44.30    7.50
   5  -7   1   72.29    7.70
   5   7   1   52.79    8.60
   5   7   1   59.89    6.00
   6  -7   1  151.98   11.60
   6  -7   1  136.19   12.80
  -6  -7  -1  121.29   15.90
   6  -7   1  119.79   11.40
   6   7   1  114.49   11.40
   6   7   1  120.89    8.40
   7  -7   1   16.40    6.30
   7  -7   1    9.70    5.10
  -7  -7  -1   14.50    5.60
   7   7   1   12.10    3.60
   7   7   1    4.60    5.30
   8  -7   1    7.40    6.50
  -8  -7  -1   15.20    6.40
   8  -7   1    1.20    5.50
   8  -7   1   30.80    7.50
   8   7   1   19.20    4.50
   8   7   1    7.80    4.90
   9  -7   1   11.40    7.10
  -9  -7  -1    5.00    6.80
   9  -7   1   12.80    6.20
   9  -7   1    0.40    6.50
   9   7   1    8.80    7.10
   9   7   1   17.80    4.50
  10  -7   1   20.00    8.10
  10  -7   1   31.70    8.80
  10  -7   1   11.90    7.90
  10   7   1   13.40    9.80
 -10   7  -1   21.60    7.80
  10   7   1   21.80    5.20
  11  -7   1    1.50    8.70
  11  -7   1   19.70    9.20
  11  -7   1    4.50    7.70
  11   7   1   18.90    9.20
 -11   7  -1    8.10    8.20
  11   7   1   15.10    5.40
   9  -8  -1   18.00    8.70
   9  -8  -1   13.40    8.00
   9   8  -1    9.90    8.30
   9   8  -1   15.70    4.50
   8  -8  -1   -8.60    6.50
  -8  -8   1   -2.10    7.70
   8  -8  -1    5.80    6.70
   8  -8  -1    3.50    6.80
   8   8  -1   10.50    7.10
   8   8  -1    4.20    3.70
   7  -8  -1  294.17   19.40
  -7  -8   1  287.87   15.90
   7  -8  -1  284.47   19.80
   7  -8  -1  274.27   17.80
   7   8  -1  281.97   19.10
   7   8  -1  296.57   14.40
   6  -8  -1    5.00    5.70
  -6  -8   1   -4.10    4.70
   6  -8  -1    5.60    5.60
   6  -8  -1    1.50    4.40
   6   8  -1    3.50    3.30
   6   8  -1    6.90    6.40
  -5  -8   1   44.60    3.40
  -5  -8   1   47.80    3.10
   5  -8  -1   50.59    7.80
   5  -8  -1   52.49    9.10
   5  -8  -1   34.30    7.90
  -5  -8   1   36.90    6.40
   5   8  -1   39.90    8.70
   5   8  -1   47.60    5.80
  -4  -8   1   69.09    7.40
   4  -8  -1   73.49    9.60
  -4  -8   1   68.39    4.40
  -4  -8   1   76.29    5.10
   4  -8  -1   74.49   10.20
   4  -8  -1   74.39    7.90
   4   8  -1   65.59    6.90
   4   8  -1   58.69    9.90
  -3  -8   1   19.60    3.50
  -3  -8   1   30.10    3.30
   3  -8  -1   22.50    4.80
   3  -8  -1   27.30    5.30
  -3  -8   1   24.30    4.90
   3  -8  -1   29.70    6.50
   3  -8  -1   28.00    6.00
   3   8  -1   27.20    4.90
   3   8  -1   28.30    6.40
  -3   8   1   34.20    6.80
   2  -8  -1   14.30    4.00
  -2  -8   1    7.50    3.20
   2  -8  -1   17.20    5.90
  -2  -8   1   17.30    3.10
   2  -8  -1   12.60    4.00
  -2  -8   1   22.10    5.60
   2   8  -1   11.60    4.10
   2   8  -1   16.30    5.50
  -2   8   1   22.20    5.50
  -1  -8   1   -2.40    3.50
  -1  -8   1    5.30    3.10
   1  -8  -1   -3.10    2.70
   1  -8  -1    2.60    3.10
   1   8  -1   -0.90    3.20
  -1   8   1    2.70    4.80
  -1   8   1   -0.10    3.60
   1   8  -1   -0.80    4.30
   0  -8  -1    2.10    2.70
   0  -8   1   -0.50    2.80
   0  -8   1    9.30    3.80
   0  -8  -1    0.40    2.30
   0  -8   1    7.40    3.90
   0   8  -1    8.90    4.80
   0   8   1   -4.30    4.50
   0   8   1    2.50    3.90
   0   8  -1    3.10    3.70
  -1  -8  -1   68.89    4.90
  -1  -8  -1   60.99    7.30
   1  -8   1   84.09    8.20
   1  -8   1   68.99    6.90
  -1  -8  -1   65.29    5.00
  -1   8  -1   58.19    8.90
  -1   8  -1   79.29    8.20
   1   8   1   63.99    8.80
   1   8   1   81.19    8.00
  -2  -8  -1   20.60    2.20
  -2  -8  -1   21.10    2.40
   2  -8   1   23.80    6.00
   2  -8   1   22.40    6.00
   2  -8   1   20.70    4.40
   2  -8   1   17.30    4.90
  -2  -8  -1   16.80    4.90
   2   8   1    7.00    5.40
   2   8   1   27.40    5.30
   3  -8   1   14.70    5.70
   3  -8   1    1.00    4.60
   3  -8   1    5.90    4.10
  -3  -8  -1   14.60    5.00
   3   8   1    6.30    3.80
   3   8   1   15.50    6.20
   4  -8   1   15.50    4.80
   4  -8   1   13.20    6.60
   4  -8   1   13.40    5.60
  -4  -8  -1   16.30    5.50
   4   8   1   20.10    4.50
   4   8   1   14.30    6.00
   5  -8   1   33.00    7.40
   5  -8   1   35.70    7.60
   5  -8   1   32.00    6.80
  -5  -8  -1   37.40    7.00
   5   8   1   28.70    5.10
   5   8   1   22.70    7.30
   6  -8   1   13.10    5.70
   6  -8   1    9.90    5.60
   6  -8   1   10.00    6.00
  -6  -8  -1   23.50    6.60
   6   8   1    4.20    3.90
   6   8   1    8.00    6.00
   7  -8   1  150.78   13.50
   7  -8   1  176.28   15.90
   7  -8   1  148.29   13.60
   7   8   1  171.48   14.30
   8  -8   1   12.50    7.50
   8  -8   1    9.60    6.70
   8  -8   1   18.60    8.00
   8   8   1    3.30    7.00
   8   8   1    8.20    4.40
   9  -8   1   81.09   11.90
   9  -8   1   71.49   12.10
   9   8   1   64.39   11.60
   7  -9  -1  -12.10    7.50
   7  -9  -1    5.90    8.20
   7  -9  -1    3.90    7.00
   7   9  -1    2.50    4.90
   7   9  -1    7.20    6.40
   6  -9  -1   48.20    9.00
   6  -9  -1   65.89   11.10
   6  -9  -1   43.90   10.30
   6   9  -1   62.19    7.00
   6   9  -1   61.99   11.40
   5  -9  -1   10.90    7.60
   5  -9  -1    6.00    5.60
   5  -9  -1    4.00    6.90
   5   9  -1   -2.20    4.30
   4  -9  -1   47.90    8.80
  -4  -9   1   35.30    7.20
  -4  -9   1   34.20    2.60
   4  -9  -1   28.70    6.60
  -4  -9   1   39.00    3.20
   4  -9  -1   40.30    9.30
   4   9  -1   45.80    6.60
   4   9  -1   26.70    8.50
   3  -9  -1   49.40    9.70
  -3  -9   1   36.30    3.90
  -3  -9   1   33.90    6.60
   3  -9  -1   54.09    7.30
   3  -9  -1   46.40    8.40
   3   9  -1   41.70    8.50
   3   9  -1   45.10    6.70
   2  -9  -1  125.29    9.40
  -2  -9   1  106.29   10.00
   2  -9  -1  116.59   13.70
   2  -9  -1  113.19   11.40
  -2  -9   1   99.19    6.90
  -2  -9   1  130.29    8.00
   2  -9  -1  110.09    9.30
   2   9  -1   86.19    9.60
   2   9  -1  129.09   11.70
  -2   9   1   91.29   11.20
   1  -9  -1    0.90    3.80
  -1  -9   1    1.80    4.10
   1  -9  -1    5.20    6.40
   1  -9  -1   -9.00    3.30
  -1  -9   1    2.00    3.00
   1   9  -1   -0.80    4.70
   1   9  -1   -0.40    6.30
  -1   9   1   -5.10    5.10
  -1   9   1    0.70    5.60
   0  -9  -1   72.69    6.40
   0  -9   1   70.69    8.30
   0  -9  -1   64.09    5.90
   0  -9   1   80.69    7.30
   0  -9   1   78.99    9.30
   0   9   1   62.89   10.30
   0   9   1   68.19    8.90
   0   9  -1   57.89    9.80
   1  -9   1   41.40    6.60
   1  -9   1   50.49    8.00
   1  -9   1   45.30    8.90
   1  -9   1   36.30    6.10
  -1  -9  -1   61.89    6.90
  -1  -9  -1   46.10    4.40
   1   9   1   46.60    7.50
   1   9   1   53.29    9.70
  -1   9  -1   57.89    8.80
   2  -9   1  140.09   14.50
   2  -9   1  144.39   10.80
   2  -9   1  153.48   13.50
   2   9   1  140.89   12.60
   2   9   1  127.89   11.00
   3  -9   1    3.10    5.00
   3  -9   1   -1.40    5.40
   3  -9   1   -9.50    5.90
   3   9   1    0.80    4.60
   3   9   1    1.90    6.70
   4  -9   1   12.30    5.90
   4  -9   1    9.40    6.60
   4  -9   1   17.30    8.60
   4   9   1    9.20    5.20
   4   9   1   31.10    8.50
   5  -9   1   48.60    8.40
   5  -9   1   73.69   10.90
   5  -9   1   71.49   11.80
   5   9   1   85.59    9.00
   5   9   1   83.19   12.00
   6  -9   1   91.29   13.40
   6  -9   1  113.89   11.90
   6  -9   1  106.39   13.90
   6   9   1  107.79   13.80
   6   9   1  101.89   10.00
  16   0  -2   14.90    8.10
 -16   0   2   12.90    7.20
  16   0  -2   17.10    8.80
  15   0  -2    7.50    7.00
 -15   0   2    6.10    6.10
  15   0  -2    5.60    6.40
 -14   0   2  270.27   16.90
  14   0  -2  227.58   16.90
  14   0  -2  267.57   18.30
  13   0  -2    2.10    4.90
 -13   0   2   -4.70    3.60
  13   0  -2    5.50    5.30
  12   0  -2   73.49    9.30
 -12   0   2   80.19    8.20
  12   0  -2   80.49   10.50
  11   0  -2    2.80    3.30
  11   0  -2   -3.10    3.40
 -11   0   2   -2.00    2.70
 -11   0   2    3.70    4.20
  11   0  -2    2.30    4.10
 -10   0   2   12.50    3.60
 -10   0   2   16.50    4.40
 -10   0   2   12.50    4.50
  10   0  -2    5.60    3.30
  10   0  -2   13.40    3.60
  10   0  -2   12.60    3.80
  10   0  -2   19.10    4.50
   9   0  -2    0.40    2.20
  -9   0   2    3.90    2.80
   9   0  -2    0.30    2.10
  -9   0   2   -1.50    3.40
   9   0  -2    2.70    2.20
  -9   0   2    2.00    2.00
  -8   0   2   -0.60    2.60
  -8   0   2    3.50    2.10
   8   0  -2    0.50    1.90
  -8   0   2    1.50    2.20
   8   0  -2    0.80    1.80
   8   0  -2   -0.70    2.10
  -7   0   2   -0.60    1.50
  -7   0   2    0.80    1.80
   7   0  -2    0.30    1.40
  -7   0   2   -0.60    1.40
   7   0  -2   -0.40    2.20
   7   0  -2    0.20    1.70
   6   0  -2 3148.08  109.99
  -6   0   2 2978.30  110.09
  -6   0   2 3001.30  110.29
   6   0  -2 3044.20  111.09
   6   0  -2 3048.50  110.59
  -6   0   2 3013.70  110.99
  -5   0   2    0.80    0.90
   5   0  -2   -0.70    0.90
  -5   0   2   -2.20    0.90
   5   0  -2   -1.00    0.90
   5   0  -2    0.80    0.90
  -5   0   2   -1.50    1.30
   4   0  -2    6.80    1.30
  -4   0   2    5.00    1.40
   4   0  -2    5.40    1.50
   4   0  -2    5.20    1.40
   4   0  -2    3.20    1.10
  -4   0   2    3.80    1.10
  -4   0   2    6.90    1.50
   3   0  -2   -0.80    0.50
  -3   0   2    0.50    0.60
   3   0  -2    0.10    0.60
   3   0  -2    0.10    0.60
   3   0  -2    0.30    0.60
  -3   0   2   -0.80    0.80
   2   0  -2  109.79    4.80
  -2   0   2  111.39    5.00
  -2   0   2  104.79    5.20
   2   0  -2  117.69    5.00
   2   0  -2  118.29    5.40
  -2   0   2  113.59    4.90
   1   0  -2   -0.10    0.30
  -1   0   2    0.00    0.20
   1   0  -2    0.10    0.20
  -1   0   2    0.30    0.30
  -1   0   2    0.20    0.20
   1   0  -2   -0.10    0.20
   0   0  -2    0.30    0.30
   0   0   2    0.00    0.20
   0   0  -2   -0.20    0.20
   0   0  -2   -0.10    0.20
   0   0  -2    0.20    0.20
   0   0   2   -0.10    0.20
   0   0   2   -0.30    0.20
   1   0   2   -0.10    0.40
   1   0   2   -0.10    0.50
   1   0   2    0.10    0.30
  -1   0  -2   -0.70    0.40
   1   0   2   -0.10    0.30
  -1   0  -2   -0.20    0.50
  -1   0  -2    0.10    0.30
  -2   0  -2 8613.94  320.47
   2   0   2 8420.66  320.37
  -3   0  -2   -0.30    0.70
  -3   0  -2    0.30    1.00
   3   0   2    1.10    0.80
   3   0   2    0.30    0.70
  -3   0  -2    1.70    1.10
   3   0   2    0.30    0.90
   4   0   2 3610.74  123.19
  -4   0  -2 3220.08  121.89
  -4   0  -2 3378.76  122.89
  -5   0  -2   -0.40    1.20
  -5   0  -2    1.20    1.50
   5   0   2    0.50    1.10
   5   0   2    0.30    1.50
  -5   0  -2    1.30    1.70
   5   0   2    1.80    1.70
   6   0   2 3877.91  147.49
  -6   0  -2 4128.99  146.69
  -6   0  -2 4287.57  148.19
  -6   0  -2 4031.60  146.79
   6   0   2 4096.69  146.29
   6   0   2 3975.00  146.89
   7   0   2    2.10    1.70
  -7   0  -2   -1.70    1.40
  -7   0  -2   -0.10    2.00
   7   0   2    1.60    1.80
  -7   0  -2   -0.40    2.10
   7   0   2   -0.10    1.80
   8   0   2  215.88   12.70
   8   0   2  219.28   11.30
  -8   0  -2  208.98   12.60
  -8   0  -2  195.28   11.60
  -8   0  -2  199.58   11.40
   8   0   2  192.28   11.60
   9   0   2    3.20    2.80
  -9   0  -2   -6.50    3.00
   9   0   2    1.80    2.60
  -9   0  -2    0.10    2.40
  -9   0  -2   -2.00    3.70
   9   0   2    1.50    2.30
  10   0   2  609.84   27.50
 -10   0  -2  626.14   27.30
  10   0   2  592.14   28.30
 -10   0  -2  590.94   27.40
  10   0   2  574.54   26.20
  11   0   2   -0.80    3.70
 -11   0  -2   -0.60    3.10
  11   0   2   -4.10    3.30
  12   0   2   57.29    8.30
  12   0   2   75.29   10.00
 -12   0  -2   63.89    9.20
 -13   0  -2   -2.40    4.20
  13   0   2   -8.60    5.30
  13   0   2   -2.60    5.30
 -14   0  -2   82.19   10.40
  14   0   2   79.19   10.80
  14   0   2   88.29   12.10
 -15   0  -2    6.50    6.70
  15   0   2    3.90    7.00
  15   0   2    7.40    8.40
  16  -1  -2   12.40    8.80
 -16  -1   2   14.40    7.70
  16  -1  -2   19.50   10.00
 -16   1   2   15.20    7.30
  16   1  -2   13.20    7.70
  15  -1  -2   86.79   13.10
  15  -1  -2  104.19   13.50
 -15  -1   2   94.19   11.60
  15   1  -2   96.59   12.10
 -15   1   2  103.99   12.50
  15   1  -2   97.99   13.00
  14  -1  -2   39.20    8.50
  14  -1  -2   29.70    8.40
 -14  -1   2   45.20    7.60
  14   1  -2   38.60    8.70
 -14   1   2   35.40    7.20
  14   1  -2   35.20    7.60
  13  -1  -2  161.48   13.60
 -13  -1   2  139.59   13.10
  13  -1  -2  179.18   14.30
 -13   1   2  164.78   12.60
  13   1  -2  143.09   12.10
  13   1  -2  179.18   13.90
  12  -1  -2  138.19   12.40
 -12  -1   2  169.98   11.40
  12  -1  -2  143.59   12.20
  12   1  -2  165.28   13.10
  12   1  -2  153.88   11.90
  11  -1  -2  100.49    9.70
 -11  -1   2  123.19    9.00
  11  -1  -2  112.79   10.20
 -11  -1   2  105.89    9.20
  11   1  -2  119.69    8.50
  11   1  -2  107.49   10.00
 -11   1   2  123.19    9.60
  11   1  -2  114.89    9.60
 -10  -1   2   24.20    4.90
  10  -1  -2   31.20    5.70
 -10  -1   2   23.50    4.40
  10  -1  -2   27.70    5.50
 -10  -1   2   29.00    5.30
  10  -1  -2   28.10    4.90
  10  -1  -2   21.70    5.10
  10   1  -2   24.00    5.40
 -10   1   2   34.10    6.30
  10   1  -2   19.60    3.80
  10   1  -2   19.00    4.60
 -10   1   2   25.60    4.70
  -9  -1   2   43.30    5.60
   9  -1  -2   28.40    4.70
  -9  -1   2   30.20    5.50
  -9  -1   2   37.10    4.80
   9  -1  -2   37.80    5.80
   9  -1  -2   42.80    5.10
   9   1  -2   41.90    6.10
   9   1  -2   38.10    4.60
  -9   1   2   34.70    5.20
   9   1  -2   40.00    5.40
  -9   1   2   38.40    5.40
   8  -1  -2   27.60    4.50
  -8  -1   2   19.60    3.40
   8  -1  -2   26.90    4.50
  -8  -1   2   21.00    3.80
   8  -1  -2   16.50    4.00
   8  -1  -2   18.10    3.50
  -8  -1   2   22.10    4.20
  -8   1   2   19.20    3.50
   8   1  -2   21.60    4.10
   8   1  -2   25.90    4.10
  -8   1   2   30.80    4.80
   8   1  -2   26.00    3.60
  -7  -1   2    1.90    2.30
   7  -1  -2    0.50    1.70
  -7  -1   2    0.40    1.30
   7  -1  -2    1.90    1.70
  -7  -1   2    2.20    1.90
   7   1  -2    1.70    2.30
   7   1  -2    1.60    1.20
   7   1  -2    2.20    1.70
  -7   1   2   -0.60    1.50
  -7   1   2    0.00    1.50
   6  -1  -2   64.49    4.70
   6  -1  -2   61.49    5.20
   6  -1  -2   60.29    5.00
  -6  -1   2   67.29    4.50
  -6  -1   2   59.19    5.50
   6  -1  -2   55.29    4.90
  -6   1   2   64.99    5.20
  -6   1   2   73.09    5.20
   6   1  -2   57.89    5.20
   6   1  -2   64.49    4.70
   6   1  -2   62.49    4.30
  -5  -1   2  237.48   11.80
  -5  -1   2  241.98   10.90
   5  -1  -2  229.78   11.60
   5  -1  -2  271.47   11.40
   5  -1  -2  231.08   11.40
  -5  -1   2  253.97   10.90
   5  -1  -2  230.58   11.60
   5   1  -2  246.38   11.40
  -5   1   2  240.58   11.60
   5   1  -2  255.87   12.10
   5   1  -2  239.08   10.90
   4  -1  -2   36.40    3.20
   4  -1  -2   38.10    2.90
  -4  -1   2   34.20    2.60
  -4  -1   2   36.70    3.30
   4  -1  -2   33.90    3.00
  -4  -1   2   32.80    2.50
   4  -1  -2   35.50    3.30
   4   1  -2   36.80    3.40
  -4   1   2   33.00    3.20
  -4   1   2   29.70    2.80
   4   1  -2   32.20    2.50
   4   1  -2   35.60    2.60
   3  -1  -2  430.46   17.20
  -3  -1   2  420.36   16.30
  -3  -1   2  412.26   17.20
  -3  -1   2  398.06   15.90
   3  -1  -2  406.16   16.50
   3  -1  -2  439.26   17.00
   3   1  -2  427.46   17.30
   3   1  -2  425.06   16.20
  -3   1   2  435.46   17.00
  -3   1   2  429.36   17.10
  -3   1   2  422.86   16.70
   3   1  -2  431.96   16.00
   2  -1  -2 1089.39   39.80
   2  -1  -2 1092.79   40.20
   2  -1  -2 1096.59   39.60
  -2  -1   2 1082.39   38.80
  -2  -1   2 1028.40   39.40
  -2  -1   2 1128.59   40.30
  -2   1   2 1109.99   40.00
   2   1  -2 1076.79   39.50
  -2   1   2 1143.49   39.70
   2   1  -2 1082.89   40.10
  -2   1   2 1067.79   40.10
   1  -1  -2 3747.73  143.49
  -1  -1   2 3753.52  143.99
   1   1  -2 3690.53  144.09
   0  -1  -2  927.51   35.10
   0  -1   2  953.40   34.80
   0  -1   2 1002.30   34.70
   0  -1   2  922.91   35.20
   0  -1  -2  981.40   35.20
   0   1  -2  990.60   34.70
   0   1  -2  933.61   34.80
   0   1   2  949.31   35.10
   0   1   2  983.60   35.30
   0   1  -2 1014.90   35.30
  -1  -1  -2    1.40    0.80
   1  -1   2    0.20    0.60
   1  -1   2    0.20    0.30
   1  -1   2   -0.10    0.30
  -1  -1  -2    0.20    0.60
   1  -1   2    0.80    0.60
   1  -1   2    0.20    0.70
   1   1   2    0.20    0.30
   1   1   2    0.80    0.30
   1   1   2    0.90    0.60
   1   1   2   -0.30    0.50
  -1   1  -2    1.10    0.60
  -2  -1  -2  123.89    5.30
   2  -1   2  121.09    6.10
   2  -1   2  117.39    6.30
  -2  -1  -2  125.59    6.10
   2  -1   2  123.99    5.50
  -2  -1  -2  132.39    6.40
   2   1   2  126.39    6.10
  -2   1  -2  127.39    6.30
   2   1   2  136.09    6.30
   2   1   2  122.69    5.20
  -2   1  -2  117.99    6.30
  -2   1  -2  126.39    5.40
   3  -1   2 1242.18   46.60
  -3  -1  -2 1219.58   46.00
   3  -1   2 1234.08   45.30
   3  -1   2 1262.77   46.20
  -3  -1  -2 1227.48   46.20
  -3  -1  -2 1256.67   45.10
   3   1   2 1190.08   44.90
   3   1   2 1243.18   46.00
   3   1   2 1231.78   46.20
  -3   1  -2 1166.88   45.20
  -3   1  -2 1305.07   46.30
  -3   1  -2 1321.47   46.80
   4  -1   2    2.50    1.30
  -4  -1  -2    2.10    1.60
   4  -1   2    1.30    1.00
  -4  -1  -2    2.90    1.00
  -4  -1  -2    1.80    1.60
   4  -1   2    1.50    1.40
   4   1   2    3.20    1.60
   4   1   2    2.30    1.40
   4   1   2    2.30    0.90
  -4   1  -2    3.30    1.30
  -4   1  -2    1.50    1.50
  -4   1  -2    2.90    1.50
   5  -1   2  831.92   33.50
  -5  -1  -2  871.11   31.90
  -5  -1  -2  838.92   33.10
   5  -1   2  840.92   32.20
  -5  -1  -2  809.22   32.80
   5  -1   2  816.52   32.50
  -5   1  -2  836.02   33.40
   5   1   2  844.12   31.50
  -5   1  -2  808.92   32.70
   5   1   2  843.62   33.00
  -5   1  -2  799.22   32.00
   5   1   2  818.72   32.60
   6  -1   2  241.08   11.80
   6  -1   2  225.98   12.80
  -6  -1  -2  217.78   12.10
   6  -1   2  253.47   11.80
  -6  -1  -2  233.38   11.20
  -6  -1  -2  249.28   12.30
  -6   1  -2  228.98   12.10
   6   1   2  240.78   12.40
  -6   1  -2  229.38   11.50
   6   1   2  230.68   11.90
   6   1   2  233.18   10.90
  -6   1  -2  236.58   12.60
  -7  -1  -2   12.30    3.40
  -7  -1  -2   14.50    2.80
   7  -1   2   13.00    3.10
  -7  -1  -2   14.10    3.40
   7  -1   2    7.40    2.60
   7  -1   2    8.90    2.90
  -7   1  -2   13.20    3.00
   7   1   2   15.10    2.70
   7   1   2   14.70    3.30
  -7   1  -2   11.00    3.30
  -7   1  -2   13.30    2.90
   7   1   2   15.60    4.00
  -8  -1  -2   89.69    6.60
  -8  -1  -2   95.39    7.70
   8  -1   2   93.69    7.10
   8  -1   2   81.29    6.70
  -8  -1  -2   84.09    7.60
   8  -1   2   83.39    7.70
   8   1   2   82.39    6.10
  -8   1  -2   89.09    8.00
  -8   1  -2   77.59    7.10
  -8   1  -2   82.19    6.90
   8   1   2   81.99    7.00
   8   1   2   83.59    7.40
   9  -1   2  208.18   12.40
   9  -1   2  201.58   13.20
  -9  -1  -2  207.18   13.20
   9  -1   2  198.88   11.90
  -9  -1  -2  221.38   11.90
   9   1   2  207.38   12.60
   9   1   2  199.58   12.70
  -9   1  -2  214.38   12.70
  -9   1  -2  190.78   13.20
  -9   1  -2  205.68   12.50
   9   1   2  210.08   11.20
  10  -1   2  189.68   12.40
  10  -1   2  200.58   13.70
 -10  -1  -2  192.08   13.00
 -10  -1  -2  206.78   15.30
 -10  -1  -2  202.88   12.00
 -10   1  -2  184.38   12.30
  10   1   2  184.58   11.00
  10   1   2  191.38   12.90
 -10   1  -2  184.68   12.70
  10   1   2  185.38   12.30
  11  -1   2  280.67   16.30
 -11  -1  -2  263.47   15.20
  11  -1   2  257.37   17.10
  11   1   2  274.07   16.70
 -11   1  -2  287.17   16.40
 -11   1  -2  264.47   15.90
  11   1   2  276.87   16.40
  12  -1   2   98.09   11.00
  12  -1   2   94.79   10.60
 -12  -1  -2  120.69   10.00
  12   1   2   91.69    9.80
  12   1   2  114.79   11.20
 -12   1  -2  129.19   10.80
  13  -1   2   13.00    6.60
 -13  -1  -2   13.30    5.00
  13  -1   2    7.80    6.00
  13   1   2   11.40    5.70
  13   1   2    9.10    5.40
 -13   1  -2   13.60    5.20
  14  -1   2    9.00    7.20
  14  -1   2   16.40    6.30
 -14  -1  -2   12.10    5.70
 -14   1  -2   14.30    6.70
  14   1   2   10.80    7.00
  14   1   2   17.10    6.20
 -15  -1  -2  341.57   21.00
  15  -1   2  378.26   22.40
  15   1   2  342.17   22.90
  15   1   2  316.37   21.80
 -15   1  -2  353.66   22.90
  16  -2  -2   78.49   16.00
  16  -2  -2  106.49   14.50
 -16  -2   2   75.29   10.20
  16   2  -2   74.79   13.20
 -16   2   2   77.39   12.50
  16   2  -2   90.19   11.90
  15  -2  -2   34.30    9.40
  15  -2  -2   26.40    9.10
 -15  -2   2   35.60    7.10
  15   2  -2   48.30    9.70
 -15   2   2   30.70    8.50
  15   2  -2   40.50    9.20
  14  -2  -2   40.20    8.60
 -14  -2   2   43.40    7.30
  14  -2  -2   43.30    9.20
 -14   2   2   35.00    8.00
  14   2  -2   46.70    8.20
  14   2  -2   16.60    7.80
 -13  -2   2   22.10    6.10
  13  -2  -2   33.90    7.30
  13  -2  -2   39.40    7.70
 -13   2   2   25.70    6.60
  13   2  -2   30.20    6.80
  13   2  -2   39.20    7.80
  12  -2  -2  186.68   13.40
 -12  -2   2  154.88   10.80
 -12  -2   2  152.78   14.20
  12  -2  -2  166.68   13.40
 -12   2   2  151.18   12.20
  12   2  -2  169.28   12.00
  12   2  -2  145.29   12.40
  11  -2  -2   31.10    6.30
  11  -2  -2   42.20    7.20
 -11  -2   2   39.40    5.60
 -11  -2   2   42.70    6.50
  11   2  -2   27.50    6.50
  11   2  -2   41.80    6.50
  11   2  -2   48.70    5.70
 -11   2   2   42.10    6.50
 -10  -2   2  110.99    8.70
  10  -2  -2  103.29    8.60
 -10  -2   2  105.29    7.80
  10  -2  -2  109.39    9.60
  10   2  -2   93.79    8.70
 -10   2   2   89.19    8.10
 -10   2   2   82.89    8.10
  10   2  -2  106.99    8.40
   9  -2  -2  231.08   12.40
  -9  -2   2  225.18   13.50
   9  -2  -2  187.08   12.80
  -9  -2   2  209.58   11.70
   9  -2  -2  199.68   12.70
  -9  -2   2  206.18   11.30
   9  -2  -2  221.78   13.00
   9   2  -2  210.78   11.00
  -9   2   2  210.98   12.60
   9   2  -2  202.48   11.60
   9   2  -2  231.28   13.60
  -9   2   2  200.48   12.70
   8  -2  -2  331.07   16.60
  -8  -2   2  311.57   15.40
   8  -2  -2  335.77   16.80
  -8  -2   2  327.37   17.40
   8  -2  -2  325.07   17.10
   8   2  -2  325.07   17.10
   8   2  -2  343.37   15.60
  -8   2   2  344.27   16.50
  -8   2   2  321.07   16.50
   8   2  -2  318.17   14.70
   7  -2  -2  153.08    9.70
   7  -2  -2  150.98    9.10
  -7  -2   2  154.28    8.60
  -7  -2   2  148.99    9.90
   7  -2  -2  159.48   10.10
   7  -2  -2  149.59    9.60
  -7  -2   2  169.28    8.60
   7   2  -2  164.28   10.30
   7   2  -2  162.88    8.30
  -7   2   2  173.98    9.80
  -7   2   2  166.28    9.70
   7   2  -2  166.68    8.80
  -6  -2   2  376.36   17.90
   6  -2  -2  360.86   17.20
  -6  -2   2  373.06   16.00
  -6  -2   2  375.26   15.80
   6  -2  -2  356.06   16.50
   6  -2  -2  376.96   17.20
   6   2  -2  384.06   16.00
  -6   2   2  373.56   17.10
   6   2  -2  389.86   15.70
  -5  -2   2  933.81   35.90
   5  -2  -2  977.10   36.90
   5  -2  -2  983.90   37.80
  -5  -2   2  968.60   36.00
   5  -2  -2  969.60   37.50
   5  -2  -2  986.50   38.00
  -5  -2   2  964.20   38.20
  -5   2   2  947.21   37.20
   5   2  -2  952.30   35.80
   5   2  -2  974.40   36.00
   5   2  -2  943.81   37.80
  -5   2   2  927.11   37.30
   4  -2  -2  411.86   17.50
   4  -2  -2  446.06   18.20
  -4  -2   2  440.26   16.90
  -4  -2   2  378.06   18.30
  -4  -2   2  449.95   16.80
   4  -2  -2  443.56   18.50
  -4   2   2  418.46   17.80
  -4   2   2  441.86   18.30
   4   2  -2  433.96   16.90
   4   2  -2  428.46   16.60
  -4   2   2  436.16   18.40
   4   2  -2  418.16   18.40
  -3  -2   2   23.20    1.90
  -3  -2   2   23.60    1.70
  -3  -2   2   23.20    3.10
   3  -2  -2   23.00    3.00
   3  -2  -2   20.30    2.10
  -3   2   2   21.40    2.30
   3   2  -2   20.30    1.50
  -3   2   2   20.10    2.80
   3   2  -2   22.70    3.10
  -3   2   2   26.00    2.70
   3   2  -2   23.20    1.90
  -2  -2   2 2040.40   72.79
  -2  -2   2 1979.70   74.69
   2  -2  -2 1978.60   74.29
   2  -2  -2 2136.89   74.79
   2  -2  -2 2114.29   74.89
   2   2  -2 2124.99   74.79
   2   2  -2 2015.20   73.69
  -1  -2   2  187.08    7.70
   1  -2  -2  159.98    8.20
   1  -2  -2  177.48    7.90
   1  -2  -2  190.48    7.30
  -1  -2   2  185.58    6.90
  -1  -2   2  164.78    8.00
  -1   2   2  171.38    7.30
   1   2  -2  180.98    7.80
  -1   2   2  182.18    8.40
   1   2  -2  172.58    7.00
  -1   2   2  182.48    8.00
   1   2  -2  164.78    7.90
   0  -2  -2  774.12   30.40
   0  -2  -2  775.72   28.70
   0  -2   2  784.12   29.50
   0  -2   2  840.82   30.10
   0  -2   2  840.72   29.50
   0  -2  -2  814.52   29.90
   0  -2   2  810.82   29.90
   0   2  -2  777.92   30.00
   0   2   2  761.62   29.80
   0   2   2  829.02   30.50
   0   2   2  810.32   28.80
   0   2  -2  798.82   29.90
   1  -2   2  486.55   20.70
   1  -2   2  572.14   21.60
  -1  -2  -2  549.65   21.70
  -1  -2  -2  556.84   21.10
   1  -2   2  549.54   21.50
   1  -2   2  545.45   21.10
   1  -2   2  559.24   21.30
   1   2   2  554.14   21.00
  -1   2  -2  574.94   21.00
   1   2   2  544.85   21.70
  -2  -2  -2 2835.12  100.69
  -2  -2  -2 2789.92  100.09
   2  -2   2 2745.13  100.39
   2  -2   2 2777.02  100.49
   2  -2   2 2611.64   99.49
   2  -2   2 2800.02   99.69
  -2   2  -2 2972.30  100.79
  -2   2  -2 2743.33  100.39
  -3  -2  -2  285.27   10.60
   3  -2   2  273.47   12.40
   3  -2   2  290.57   11.80
   3  -2   2  285.17   12.80
  -3  -2  -2  236.48   12.00
  -3  -2  -2  250.47   12.40
   3   2   2  266.17   10.40
  -3   2  -2  286.57   12.80
   3   2   2  269.47   12.50
   3   2   2  286.37   12.10
  -3   2  -2  296.57   12.80
  -3   2  -2  264.17   11.50
   4  -2   2   33.80    3.00
  -4  -2  -2   28.90    3.90
  -4  -2  -2   35.60    2.50
  -4  -2  -2   31.70    3.80
   4  -2   2   29.90    4.00
   4  -2   2   28.60    3.70
   4   2   2   29.70    2.20
  -4   2  -2   34.00    4.20
   4   2   2   36.90    3.70
   4   2   2   32.00    3.30
  -4   2  -2   34.10    3.00
  -4   2  -2   40.50    3.90
  -5  -2  -2   17.80    3.30
  -5  -2  -2   23.30    3.80
   5  -2   2   22.80    3.10
   5  -2   2   19.50    3.60
   5  -2   2   26.40    3.60
  -5  -2  -2   23.50    2.40
  -5   2  -2   20.80    3.40
   5   2   2   24.60    3.60
   5   2   2   22.60    3.60
  -5   2  -2   19.60    2.90
   5   2   2   20.10    2.10
  -5   2  -2   20.60    3.70
   6  -2   2  448.96   19.40
  -6  -2  -2  425.36   20.40
   6  -2   2  447.46   19.90
   6  -2   2  457.85   20.90
  -6  -2  -2  462.65   18.50
  -6  -2  -2  451.55   20.10
   6   2   2  458.95   20.50
  -6   2  -2  434.46   19.10
  -6   2  -2  474.85   20.90
   6   2   2  416.56   19.70
  -7  -2  -2  120.39    8.90
   7  -2   2  111.09    7.60
  -7  -2  -2   98.69    7.90
   7  -2   2  130.89    8.40
  -7  -2  -2  117.09    7.00
   7  -2   2  124.89    9.10
   7   2   2  113.09    8.00
   7   2   2  121.59    6.70
   7   2   2  112.39    8.20
  -7   2  -2  119.59    7.80
  -7   2  -2  108.59    8.10
  -7   2  -2  121.49    9.00
  -8  -2  -2  882.91   38.80
   8  -2   2  836.32   37.00
   8  -2   2  865.01   35.70
   8  -2   2  903.51   35.60
  -8  -2  -2  843.42   36.00
  -8  -2  -2  870.51   34.30
  -8   2  -2  856.61   35.10
  -8   2  -2  879.61   37.00
   8   2   2  848.52   33.60
   8   2   2  865.31   36.20
  -8   2  -2  854.71   36.10
   8   2   2  839.72   35.80
   9  -2   2  173.78   12.20
  -9  -2  -2  159.68    9.70
  -9  -2  -2  172.98   11.50
  -9  -2  -2  142.89   11.40
   9  -2   2  164.58   10.50
  -9   2  -2  139.69   10.30
   9   2   2  163.88   11.00
   9   2   2  149.88   10.80
  -9   2  -2  153.88   10.90
   9   2   2  159.68    9.10
 -10  -2  -2   29.10    6.00
  10  -2   2   25.20    5.50
 -10  -2  -2   22.60    4.30
  10  -2   2   27.20    6.40
  10   2   2   29.20    5.80
  10   2   2   26.20    4.10
 -10   2  -2   24.10    5.40
 -10   2  -2   27.10    5.40
  10   2   2   22.10    5.20
 -11  -2  -2   47.50    6.40
  11  -2   2   43.50    8.20
  11  -2   2   40.50    6.90
 -11   2  -2   45.60    7.90
  11   2   2   52.09    7.80
 -11   2  -2   37.30    6.60
  11   2   2   43.20    5.80
  11   2   2   55.49    7.80
 -12  -2  -2  259.07   15.20
  12  -2   2  243.78   16.40
  12  -2   2  266.67   18.30
  12   2   2  256.07   16.60
 -12   2  -2  234.58   16.20
  13  -2   2  471.25   26.70
  13  -2   2  415.16   26.40
 -13  -2  -2  440.76   22.70
  13   2   2  432.96   24.70
 -13   2  -2  506.35   25.80
  13   2   2  433.86   24.50
  14  -2   2  109.69   12.80
 -14  -2  -2   72.69    9.50
  14  -2   2   69.89   12.00
 -14   2  -2   67.29   10.40
  14   2   2   85.59   11.70
  14   2   2   74.19   11.00
  15  -2   2   20.10    8.50
 -15  -2  -2    0.00    6.10
  15  -2   2    9.90    9.10
  15   2   2   -2.70    7.70
  15   2   2    9.80    8.90
 -15   2  -2    7.20    7.40
 -15  -3   2   45.60    8.30
  15  -3  -2   32.90    9.20
  15  -3  -2   39.60   10.30
 -15   3   2   26.80    8.00
  15   3  -2   26.50    7.90
  14  -3  -2   28.70    8.60
 -14  -3   2   35.00    6.40
  14  -3  -2   26.30    8.50
 -14   3   2   37.20    8.00
  14   3  -2   47.90    8.60
  13  -3  -2   40.80    8.30
 -13  -3   2   48.90    6.90
  13  -3  -2   49.50    9.30
  13   3  -2   44.80    8.70
 -13   3   2   43.20    7.90
  13   3  -2   46.30    7.80
 -12  -3   2   50.89    7.80
  12  -3  -2   51.99    8.70
 -12  -3   2   49.80    6.70
  12  -3  -2   59.89   10.20
 -12   3   2   53.99    8.30
  12   3  -2   60.59    7.70
  12   3  -2   54.79    9.00
  11  -3  -2  161.78   11.90
 -11  -3   2  158.08   10.30
  11  -3  -2  152.98   12.90
 -11  -3   2  155.38   12.80
  11   3  -2  140.89    9.40
  11   3  -2  164.68   11.00
  11   3  -2  176.18   15.00
 -11   3   2  176.18   12.60
 -10  -3   2  479.75   21.60
  10  -3  -2  488.55   23.50
 -10  -3   2  480.25   21.00
  10  -3  -2  432.26   23.60
  10   3  -2  443.16   23.40
  10   3  -2  432.96   21.10
  10   3  -2  468.25   20.20
 -10   3   2  457.75   23.10
   9  -3  -2    5.30    3.70
  -9  -3   2    2.20    2.90
   9  -3  -2    6.00    3.50
  -9  -3   2    5.60    2.40
  -9   3   2    4.70    3.10
   9   3  -2    4.50    2.30
   9   3  -2    3.10    3.60
   9   3  -2    7.40    3.50
  -9   3   2    9.00    4.00
  -8  -3   2   24.80    5.00
   8  -3  -2   29.20    5.60
   8  -3  -2   29.40    5.20
  -8  -3   2   29.20    4.20
   8  -3  -2   22.20    4.10
  -8  -3   2   30.70    3.80
   8  -3  -2   22.70    4.90
  -8   3   2   26.00    4.70
  -8   3   2   29.50    6.10
   8   3  -2   24.60    3.70
   8   3  -2   25.20    5.30
   8   3  -2   25.00    3.40
  -7  -3   2    6.30    3.20
   7  -3  -2    2.70    2.10
   7  -3  -2    1.80    2.30
  -7  -3   2    4.50    1.80
  -7  -3   2    3.50    1.90
   7  -3  -2    1.80    2.20
   7  -3  -2    4.30    2.80
   7   3  -2    1.10    1.60
   7   3  -2   -0.40    2.30
  -7   3   2    1.20    2.90
   7   3  -2    3.10    1.60
  -7   3   2    1.20    1.70
  -6  -3   2  248.48   14.10
   6  -3  -2  282.47   14.40
  -6  -3   2  257.97   11.60
   6  -3  -2  263.27   12.90
   6  -3  -2  262.37   13.50
   6  -3  -2  250.17   13.50
  -6  -3   2  266.37   11.90
  -6   3   2  272.27   13.40
  -6   3   2  239.18   13.00
   6   3  -2  263.47   11.50
   6   3  -2  262.77   11.60
   6   3  -2  265.17   14.00
  -5  -3   2    6.70    1.50
  -5  -3   2    4.30    1.60
   5  -3  -2    6.60    2.30
  -5  -3   2    5.70    2.60
   5  -3  -2    3.20    1.70
   5  -3  -2    4.00    2.00
   5  -3  -2    9.50    2.70
   5   3  -2    7.20    1.50
  -5   3   2    7.90    2.40
  -5   3   2    7.10    2.40
  -5   3   2    7.50    2.50
   5   3  -2    7.30    1.60
   5   3  -2    2.10    2.20
   4  -3  -2   82.29    5.60
   4  -3  -2   70.09    5.10
  -4  -3   2   82.39    4.40
  -4  -3   2   75.29    6.30
  -4  -3   2   79.59    4.40
   4  -3  -2   77.59    5.90
   4  -3  -2   76.89    5.50
   4   3  -2   79.59    4.10
  -4   3   2   79.09    5.90
  -4   3   2   77.59    5.50
  -4   3   2   90.59    5.90
   4   3  -2   84.19    6.20
   4   3  -2   75.19    4.50
   3  -3  -2   89.89    5.90
  -3  -3   2   75.79    4.00
  -3  -3   2   81.29    4.20
   3  -3  -2   74.19    5.30
  -3  -3   2   73.99    5.70
   3  -3  -2   68.99    4.60
   3  -3  -2   78.99    5.20
   3   3  -2   78.99    3.80
   3   3  -2   78.09    4.40
  -3   3   2   75.69    5.40
  -3   3   2   75.99    5.00
   3   3  -2   77.79    5.60
  -2  -3   2   15.20    1.80
   2  -3  -2    8.90    2.20
   2  -3  -2   15.30    2.20
  -2  -3   2   16.80    2.90
  -2  -3   2   12.70    1.30
   2  -3  -2   15.90    2.10
   2  -3  -2   18.10    2.90
  -2   3   2   14.20    2.40
   2   3  -2   12.80    1.90
  -2   3   2   12.80    2.00
   2   3  -2   14.70    1.40
   2   3  -2   11.80    2.30
  -1  -3   2  106.49    5.60
   1  -3  -2  111.29    6.40
  -1  -3   2  131.19    6.80
   1  -3  -2  111.89    5.20
  -1  -3   2  117.79    5.10
   1  -3  -2   97.59    5.70
  -1   3   2  106.29    6.00
   1   3  -2   95.09    5.50
   1   3  -2  113.79    5.30
  -1   3   2  110.99    6.50
   1   3  -2  104.79    6.30
  -1   3   2  101.19    5.30
   0  -3  -2  372.26   14.60
   0  -3   2  330.57   14.70
   0  -3   2  353.16   14.50
   0  -3   2  351.26   14.60
   0  -3   2  345.27   13.80
   0  -3  -2  340.07   15.20
   0  -3  -2  331.77   13.10
   0   3  -2  342.27   14.70
   0   3   2  341.47   15.20
   0   3  -2  340.57   14.50
   0   3   2  348.27   14.40
   0   3   2  336.47   13.30
   0   3  -2  369.46   14.20
  -1  -3  -2  832.12   29.90
   1  -3   2  853.11   32.10
   1  -3   2  845.52   32.30
   1  -3   2  803.72   33.20
  -1  -3  -2  810.92   32.80
  -1  -3  -2  914.41   29.90
   1  -3   2  805.32   31.70
   1  -3   2  893.51   32.20
  -1  -3  -2  816.32   31.80
  -1   3  -2  848.32   32.10
   1   3   2  816.52   31.70
   1   3   2  817.62   32.80
   2  -3   2    7.40    1.90
  -2  -3  -2    8.40    2.50
   2  -3   2    8.30    2.00
   2  -3   2    6.30    1.70
   2  -3   2    9.10    2.20
   2  -3   2    9.40    2.00
   2  -3   2    7.40    1.90
   2   3   2    7.20    1.60
   2   3   2    7.90    2.10
  -3  -3  -2  604.44   24.40
  -3  -3  -2  583.84   25.20
   3  -3   2  626.54   24.90
   3  -3   2  621.24   25.20
   3  -3   2  616.74   24.30
   3  -3   2  591.44   24.80
  -3  -3  -2  630.04   21.80
   3   3   2  615.64   25.30
  -3   3  -2  569.24   24.80
   3   3   2  606.24   21.70
  -4  -3  -2  480.65   21.30
   4  -3   2  481.85   20.90
   4  -3   2  482.05   20.30
   4  -3   2  480.95   21.00
  -4  -3  -2  485.85   18.10
  -4  -3  -2  502.35   20.70
   4  -3   2  504.35   21.60
   4  -3   2  484.95   20.00
  -4   3  -2  474.55   21.10
   4   3   2  507.75   20.10
   4   3   2  486.15   17.90
   4   3   2  439.46   22.30
   5  -3   2  633.34   26.80
  -5  -3  -2  662.73   24.30
   5  -3   2  666.03   26.40
  -5  -3  -2  622.94   27.40
   5  -3   2  600.44   27.30
  -5  -3  -2  677.73   26.80
   5  -3   2  657.03   27.40
   5   3   2  619.74   25.90
  -5   3  -2  685.23   27.50
   5   3   2  606.74   27.10
   5   3   2  636.14   23.90
  -5   3  -2  625.24   25.90
   6  -3   2  318.77   15.40
   6  -3   2  302.87   16.00
  -6  -3  -2  301.37   15.70
  -6  -3  -2  295.47   12.90
   6  -3   2  294.27   14.50
  -6  -3  -2  321.87   15.20
   6  -3   2  311.17   15.80
   6   3   2  294.37   12.50
   6   3   2  297.87   15.50
  -6   3  -2  287.17   15.30
  -6   3  -2  297.77   14.30
   6   3   2  344.57   14.90
   7  -3   2    3.70    2.40
   7  -3   2   -0.30    2.60
  -7  -3  -2   -2.00    4.00
   7  -3   2    2.00    2.80
  -7  -3  -2    4.90    3.00
   7  -3   2    3.90    3.10
  -7  -3  -2    2.80    1.60
   7   3   2    7.10    2.70
   7   3   2    0.70    2.10
  -7   3  -2    0.80    2.50
   7   3   2    2.80    1.50
  -7   3  -2    4.10    2.70
   8  -3   2  584.64   27.30
   8  -3   2  595.94   28.10
  -8  -3  -2  596.14   23.80
  -8  -3  -2  563.64   25.90
   8  -3   2  576.64   27.50
   8  -3   2  590.34   25.60
  -8  -3  -2  549.45   27.10
   8   3   2  567.24   23.00
  -8   3  -2  559.34   25.00
  -8   3  -2  557.34   26.30
   8   3   2  589.84   26.70
   8   3   2  569.54   25.40
  -9  -3  -2  148.39   10.80
   9  -3   2  136.89   11.30
   9  -3   2  127.89    9.60
   9   3   2  144.99   10.80
   9   3   2  142.79   10.10
  -9   3  -2  128.99    9.60
  -9   3  -2  159.68   11.30
   9   3   2  144.49    8.20
  10  -3   2  164.08   11.30
 -10  -3  -2  152.78    9.50
 -10  -3  -2  133.19   11.40
  10   3   2  140.49   11.50
  10   3   2  137.39    8.70
  10   3   2  149.99   11.20
 -10   3  -2  145.19   10.60
  11  -3   2   17.40    5.80
  11  -3   2   16.00    5.40
 -11  -3  -2   13.80    3.80
  11   3   2   11.90    3.80
  11   3   2   20.40    5.70
 -11   3  -2   27.70    5.80
  11   3   2   18.20    5.00
 -12  -3  -2   55.89    7.00
  12  -3   2   68.39   10.20
  12  -3   2   73.49    9.40
 -12   3  -2   64.29    9.20
  12   3   2   62.49    7.10
  12   3   2   64.49    9.60
 -13  -3  -2    3.10    4.50
  13  -3   2    6.40    6.70
  13  -3   2   10.80    6.60
 -13   3  -2   16.10    6.20
  13   3   2    5.60    5.50
  13   3   2    6.20    4.80
  14  -3   2    5.90    6.80
  14  -3   2   10.40   13.30
 -14  -3  -2    9.10    5.50
  14   3   2   12.40    7.80
  14   3   2   16.20    7.30
  15  -4  -2   28.40    9.20
 -15  -4   2   11.90    6.30
  15  -4  -2   -3.60    7.90
  15   4  -2   26.80    9.60
 -15   4   2    0.40    7.00
  15   4  -2    3.70    6.70
  14  -4  -2   28.70    8.40
  14   4  -2   43.10   10.40
  14   4  -2   36.50    7.30
 -13  -4   2   45.70    6.70
  13  -4  -2   25.80    8.00
  13  -4  -2   30.60    8.90
 -13   4   2   38.00    7.90
  13   4  -2   33.30    7.70
  13   4  -2   39.60    7.00
 -12  -4   2  198.58   14.10
  12  -4  -2  242.18   16.40
  12  -4  -2  221.78   17.00
 -12  -4   2  218.08   13.00
  12   4  -2  236.58   16.70
 -12   4   2  221.88   15.90
  12   4  -2  224.08   13.60
  12   4  -2  233.98   13.10
  11  -4  -2   37.10    7.30
 -11  -4   2   30.80    6.20
  11  -4  -2   51.09    8.50
 -11  -4   2   33.30    5.00
  11   4  -2   38.90    8.00
 -11   4   2   20.00    6.00
  11   4  -2   37.20    5.10
  11   4  -2   32.40    5.20
  10  -4  -2   13.30    5.00
 -10  -4   2   10.40    3.20
 -10  -4   2    8.80    4.00
  10  -4  -2    2.60    4.10
  10   4  -2    6.50    3.00
  10   4  -2    2.00    2.90
  10   4  -2    7.80    3.60
   9  -4  -2   18.40    5.20
  -9  -4   2   27.60    4.00
   9  -4  -2   24.00    5.30
  -9  -4   2   28.10    4.60
   9   4  -2   24.10    5.50
  -9   4   2   37.70    6.20
   9   4  -2   24.30    3.80
   9   4  -2   19.10    3.60
  -8  -4   2 1192.18   45.90
   8  -4  -2 1207.18   49.50
   8  -4  -2 1213.78   50.29
   8  -4  -2 1285.37   50.59
  -8  -4   2 1198.58   46.70
   8   4  -2 1208.78   45.80
   8   4  -2 1276.77   46.10
  -8   4   2 1208.48   49.10
   8   4  -2 1172.08   49.70
  -8   4   2 1166.88   48.70
   7  -4  -2   95.89    7.80
   7  -4  -2  100.99    8.30
  -7  -4   2  105.59    6.10
  -7  -4   2   93.69    9.10
  -7  -4   2   95.69    6.50
   7  -4  -2  106.19    7.90
   7  -4  -2   85.99    8.30
  -7   4   2   99.39    8.00
   7   4  -2   96.49    5.90
   7   4  -2  104.69    6.20
   7   4  -2  111.49    8.80
  -7   4   2   98.69    8.30
   6  -4  -2  150.18    9.80
  -6  -4   2  133.29    7.20
  -6  -4   2  140.49    7.70
   6  -4  -2  151.58   10.20
   6  -4  -2  136.49    9.30
  -6  -4   2  137.79    9.90
   6  -4  -2  134.69    8.80
   6  -4  -2  152.98    9.70
  -6   4   2  158.68    9.90
   6   4  -2  139.99    7.40
   6   4  -2  148.79    7.30
   6   4  -2  146.39    9.80
  -6   4   2  162.68    9.70
   5  -4  -2  311.27   15.40
   5  -4  -2  350.66   16.50
  -5  -4   2  304.17   13.20
   5  -4  -2  299.27   15.60
   5  -4  -2  311.87   15.10
  -5  -4   2  290.37   15.70
   5  -4  -2  264.07   14.10
  -5  -4   2  311.77   13.00
   5   4  -2  309.57   15.80
  -5   4   2  330.67   15.20
   5   4  -2  306.37   13.30
  -5   4   2  310.47   15.80
   5   4  -2  313.87   12.70
   4  -4  -2  826.62   32.80
  -4  -4   2  774.82   33.60
   4  -4  -2  809.82   33.40
  -4  -4   2  827.62   30.50
  -4  -4   2  830.52   30.80
   4  -4  -2  840.02   33.30
   4  -4  -2  824.02   32.20
   4   4  -2  803.12   33.50
   4   4  -2  789.22   30.20
  -4   4   2  826.62   33.40
  -4   4   2  805.72   32.50
   4   4  -2  804.02   30.90
  -3  -4   2   23.70    2.20
   3  -4  -2   20.20    2.90
   3  -4  -2   23.80    3.50
   3  -4  -2   16.30    3.30
  -3  -4   2   17.80    3.90
   3  -4  -2   15.60    3.20
  -3  -4   2   19.30    2.30
   3   4  -2   23.70    4.00
   3   4  -2   19.40    2.50
  -3   4   2   14.90    2.60
   3   4  -2   19.40    1.90
  -2  -4   2  873.31   31.90
  -2  -4   2  840.52   34.00
   2  -4  -2  873.01   33.10
  -2  -4   2  864.61   31.50
   2  -4  -2  815.12   33.80
   2   4  -2  849.72   31.50
  -2   4   2  856.21   32.50
  -2   4   2  867.51   33.50
   2   4  -2  760.02   33.50
   2   4  -2  832.72   32.10
  -1  -4   2   67.29    4.50
  -1  -4   2   67.89    5.50
   1  -4  -2   74.09    4.90
  -1  -4   2   66.99    4.00
   1  -4  -2   65.09    4.00
   1  -4  -2   71.49    5.70
  -1   4   2   74.99    5.10
  -1   4   2   57.79    5.40
   1   4  -2   71.89    4.30
  -1   4   2   73.19    4.40
   1   4  -2   69.19    4.70
   1   4  -2   71.39    5.50
   0  -4   2    3.70    1.40
   0  -4   2    1.50    1.80
   0  -4  -2    0.60    0.80
   0  -4   2    1.20    1.10
   0  -4  -2    0.90    2.10
   0  -4   2    1.00    1.50
   0  -4  -2    2.80    0.90
   0  -4  -2    4.00    1.50
   0   4  -2    0.10    1.50
   0   4   2    4.00    2.30
   0   4   2    2.30    1.40
   0   4  -2    3.20    1.50
   1  -4   2  135.69    7.30
   1  -4   2  129.99    7.70
  -1  -4  -2  148.49    7.70
  -1  -4  -2  135.19    8.50
   1  -4   2  128.79    7.70
   1  -4   2  165.28    8.30
  -1  -4  -2  151.58    5.90
  -1  -4  -2  142.69    5.90
   1  -4   2  146.49    8.20
  -1   4  -2  137.79    7.70
  -1   4  -2  146.09    8.20
   1   4   2  151.28    7.70
   1   4   2  138.49    8.60
   2  -4   2   37.30    4.50
   2  -4   2   41.70    3.90
   2  -4   2   36.30    4.40
  -2  -4  -2   24.90    4.50
   2  -4   2   35.10    3.80
  -2  -4  -2   31.00    3.50
   2  -4   2   34.90    3.60
   2  -4   2   38.70    4.00
   2   4   2   40.80    3.50
   2   4   2   29.70    4.40
  -2   4  -2   33.20    3.70
   3  -4   2    7.20    2.20
   3  -4   2   10.80    2.60
  -3  -4  -2   11.90    2.70
   3  -4   2    6.30    2.50
   3  -4   2   10.60    2.70
   3  -4   2    6.90    2.30
  -3  -4  -2   10.30    3.20
   3   4   2   10.20    2.00
   3   4   2   11.30    2.80
  -4  -4  -2   30.40    5.20
   4  -4   2   30.60    4.50
  -4  -4  -2   39.20    1.70
   4  -4   2   42.40    5.10
   4  -4   2   33.70    4.80
   4  -4   2   40.90    4.50
   4  -4   2   46.10    4.40
  -4  -4  -2   33.90    4.50
   4   4   2   35.50    1.70
   4   4   2   40.20    5.20
   4   4   2   33.10    3.60
  -4   4  -2   39.00    5.00
   5  -4   2  222.88   13.30
   5  -4   2  225.08   11.90
   5  -4   2  237.18   12.40
   5  -4   2  251.87   13.20
   5  -4   2  223.38   12.60
  -5  -4  -2  240.78   12.30
  -5  -4  -2  249.18    9.40
   5   4   2  238.48   11.60
  -5   4  -2  233.08   13.10
   5   4   2  236.08    9.20
   5   4   2  216.08   12.80
   6  -4   2   92.89    7.50
  -6  -4  -2   78.89    8.10
  -6  -4  -2   82.69    7.00
   6  -4   2   81.39    6.50
   6  -4   2   75.99    7.50
   6  -4   2   85.29    7.60
   6  -4   2   73.69    6.40
  -6  -4  -2   85.69    4.50
   6   4   2   76.99    7.10
   6   4   2   76.39    5.90
  -6   4  -2   89.29    7.60
   6   4   2   90.39    4.40
  -7  -4  -2   15.50    2.30
   7  -4   2   12.90    4.10
   7  -4   2   19.30    4.10
   7  -4   2   17.20    3.70
  -7  -4  -2   19.40    4.20
   7  -4   2   12.70    4.60
   7  -4   2   13.40    4.70
  -7  -4  -2   11.40    5.10
   7   4   2   17.60    2.20
   7   4   2   16.80    4.30
  -7   4  -2   18.90    4.50
  -7   4  -2   16.10    3.80
   7   4   2   16.40    3.60
   8  -4   2 1070.59   44.70
   8  -4   2  996.60   42.20
  -8  -4  -2 1061.09   39.30
  -8  -4  -2 1034.30   42.60
   8   4   2 1057.69   41.50
  -8   4  -2 1035.70   41.80
   8   4   2 1030.90   38.70
   8   4   2  989.80   43.40
  -8   4  -2 1020.80   43.70
   9  -4   2  158.98   11.10
  -9  -4  -2  152.18    8.70
  -9  -4  -2  161.58   11.50
   9  -4   2  157.38   12.90
  -9   4  -2  154.58   11.20
   9   4   2  142.09   10.30
   9   4   2  166.58    8.40
  -9   4  -2  145.49   13.60
   9   4   2  178.88   12.50
  10  -4   2    9.70    4.60
  10  -4   2    2.20    4.50
 -10  -4  -2    5.00    2.70
  10   4   2    0.70    3.40
 -10   4  -2    8.60    4.80
  10   4   2   -0.90    2.40
  10   4   2   -0.60    4.30
 -10   4  -2   -6.10    3.60
 -11  -4  -2   52.59    6.20
  11  -4   2   60.49    8.40
  11  -4   2   43.70    8.90
  11   4   2   62.69    6.00
 -11   4  -2   51.49    8.50
  11   4   2   56.99    8.30
  11   4   2   59.69    7.90
  12  -4   2  275.97   19.70
  12  -4   2  229.58   18.60
 -12  -4  -2  251.27   14.40
 -12   4  -2  265.67   18.20
  12   4   2  275.87   18.50
  12   4   2  290.17   18.80
  13  -4   2   27.90    8.60
  13  -4   2   44.30    9.00
 -13  -4  -2   31.30    6.10
  13   4   2   40.90    8.70
 -13   4  -2   43.20    9.00
  13   4   2   33.30    7.20
  14  -4   2  153.58   17.00
 -14  -4  -2  169.88   12.80
  14  -4   2  124.09   13.80
  14   4   2  191.08   14.30
  14   4   2  140.79   19.10
 -14   4  -2  143.39   15.60
  14  -5  -2   13.30    8.70
 -14  -5   2    8.50    5.50
  14  -5  -2    4.70    8.20
 -14   5   2    4.80    7.00
  14   5  -2   11.00    5.50
  14   5  -2   13.60    7.50
  13  -5  -2   -8.50    6.40
  13  -5  -2    6.40    8.00
 -13  -5   2   -1.00    4.30
 -13   5   2  -16.40    5.50
  13   5  -2    5.40    4.40
  13   5  -2    9.10    7.50
  12  -5  -2   65.89    9.70
 -12  -5   2   65.29    8.60
 -12  -5   2   60.69    7.10
  12  -5  -2   61.29   10.90
  12   5  -2   62.09    9.70
  12   5  -2   59.29    7.20
  12   5  -2   63.29    6.90
 -12   5   2   61.99    9.80
 -11  -5   2   12.10    3.90
 -11  -5   2    2.70    4.90
  11  -5  -2   10.60    6.00
  11  -5  -2   28.70    7.40
  11   5  -2   11.40    6.50
  11   5  -2   23.60    4.40
 -11   5   2   18.50    6.10
  11   5  -2   14.80    4.00
 -10  -5   2   78.29    6.60
  10  -5  -2   72.69   10.30
  10  -5  -2   89.19   11.80
 -10  -5   2   80.49    7.90
  10   5  -2   72.59    6.50
  10   5  -2   77.99    6.80
  10   5  -2   94.49    9.50
 -10   5   2   92.99    9.60
   9  -5  -2    2.50    3.90
  -9  -5   2    4.90    3.50
   9  -5  -2   -5.10    3.50
   9   5  -2    2.80    2.60
   9   5  -2    2.30    2.30
  -9   5   2    6.20    4.30
   9   5  -2    1.40    2.90
  -8  -5   2   15.60    2.90
  -8  -5   2   19.00    3.60
   8  -5  -2   22.00    5.40
   8  -5  -2   12.80    4.80
   8   5  -2   11.20    4.80
   8   5  -2   14.10    2.70
  -8   5   2    9.00    4.10
   8   5  -2   20.20    3.20
  -7  -5   2    2.30    1.60
   7  -5  -2   -1.20    3.80
   7  -5  -2   -0.50    3.00
   7  -5  -2   -6.20    2.90
   7  -5  -2   -0.50    3.20
  -7  -5   2    1.30    2.40
  -7   5   2   -2.40    2.60
   7   5  -2   -0.20    3.30
   7   5  -2    3.10    1.70
   7   5  -2    2.70    2.10
   6  -5  -2  141.39   10.00
   6  -5  -2  140.59   10.30
  -6  -5   2  128.69    8.10
  -6  -5   2  125.59    6.80
   6  -5  -2  130.89    9.80
   6  -5  -2  129.99    9.50
   6  -5  -2  118.29    8.90
   6   5  -2  139.09    7.50
   6   5  -2  127.49    6.80
  -6   5   2  141.19    9.50
   6   5  -2  139.29   10.00
   5  -5  -2   10.90    4.00
  -5  -5   2    8.80    1.90
   5  -5  -2    7.70    3.30
   5  -5  -2    5.80    2.80
  -5  -5   2    9.00    4.20
  -5  -5   2    7.60    2.30
   5  -5  -2   12.20    3.80
  -5   5   2   10.50    3.60
   5   5  -2   11.90    2.00
  -5   5   2   12.30    3.40
   5   5  -2   10.10    2.60
   5   5  -2   13.40    3.70
  -4  -5   2   -1.40    1.40
   4  -5  -2    1.60    2.70
   4  -5  -2    2.10    2.20
   4  -5  -2    1.10    1.90
  -4  -5   2   -1.00    3.30
  -4  -5   2    0.10    1.10
   4   5  -2    0.30    1.20
  -4   5   2   -0.30    2.30
  -4   5   2    1.90    2.30
   4   5  -2   -3.30    2.20
  -3  -5   2   52.89    4.00
   3  -5  -2   62.59    5.40
  -3  -5   2   53.59    6.70
   3  -5  -2   60.79    5.80
   3  -5  -2   47.00    5.20
   3  -5  -2   54.99    4.70
  -3  -5   2   65.69    4.10
   3   5  -2   60.09    6.10
  -3   5   2   57.89    4.90
  -3   5   2   53.29    5.50
   3   5  -2   62.59    4.10
   2  -5  -2    5.60    2.30
  -2  -5   2    8.70    3.40
  -2  -5   2    4.70    1.80
  -2  -5   2    8.90    2.10
  -2  -5   2    6.20    1.70
   2  -5  -2    3.50    2.80
   2  -5  -2    5.20    2.40
   2  -5  -2    5.20    1.90
   2   5  -2    3.10    2.00
  -2   5   2    5.60    2.80
   2   5  -2    4.60    1.60
  -2   5   2    4.40    2.20
   2   5  -2    6.40    1.80
  -2   5   2    5.40    2.00
   1  -5  -2  240.58   13.00
   1  -5  -2  217.08   10.50
  -1  -5   2  236.18   10.40
  -1  -5   2  213.18   12.30
  -1  -5   2  263.57   11.40
  -1  -5   2  217.58   10.70
   1  -5  -2  245.48   10.50
   1  -5  -2  220.28   11.30
   1   5  -2  232.68   12.40
  -1   5   2  224.18   12.70
   1   5  -2  200.78   10.50
  -1   5   2  228.98   11.70
   0  -5  -2  199.98   10.40
   0  -5   2  207.48    9.80
   0  -5  -2  212.98    8.90
   0  -5  -2  194.58    9.00
   0  -5  -2  199.08   11.80
   0  -5   2  196.48   10.20
   0  -5   2  202.58   10.30
   0  -5   2  183.28   11.10
   0   5  -2  200.68   11.30
   0   5   2  207.98   11.80
   0   5  -2  214.48   10.40
   1  -5   2   45.60    4.00
   1  -5   2   49.50    4.70
   1  -5   2   47.00    5.60
  -1  -5  -2   47.90    5.20
  -1  -5  -2   37.50    4.10
   1  -5   2   51.29    4.60
  -1  -5  -2   44.90    2.70
   1  -5   2   47.90    4.40
  -1  -5  -2   44.70    2.80
  -1   5  -2   45.70    4.50
  -1   5  -2   42.70    5.40
   1   5   2   40.80    3.90
   1   5   2   36.80    5.40
  -2  -5  -2   28.30    3.80
   2  -5   2   16.00    3.30
  -2  -5  -2   26.50    5.30
   2  -5   2   25.00    4.00
  -2  -5  -2   23.80    1.30
   2  -5   2   23.30    4.20
   2  -5   2   20.50    4.00
   2  -5   2   18.60    3.20
   2   5   2   20.20    3.20
  -2   5  -2   18.90    3.70
   2   5   2   26.00    4.60
   3  -5   2   71.79    6.00
  -3  -5  -2   76.79    6.90
   3  -5   2   74.19    6.20
   3  -5   2   85.49    6.70
   3  -5   2   75.19    6.20
   3  -5   2   59.19    6.00
  -3  -5  -2   67.69    5.70
   3  -5   2   71.79    6.60
   3   5   2   74.89    7.00
   3   5   2   82.29    5.50
   4  -5   2   22.10    4.20
   4  -5   2   28.50    4.70
  -4  -5  -2   16.90    4.80
   4  -5   2   20.20    4.50
   4  -5   2   18.70    3.90
   4  -5   2   22.90    3.90
  -4  -5  -2   22.20    4.00
   4  -5   2   23.70    4.20
   4   5   2   19.20    4.00
   5  -5   2   76.69    7.10
   5  -5   2   58.99    6.20
   5  -5   2   79.69    6.80
  -5  -5  -2   76.89    6.90
   5  -5   2   81.99    7.60
  -5  -5  -2   68.19    9.70
   5  -5   2   81.59    7.50
   5  -5   2   83.59    7.80
  -5   5  -2   92.69    7.60
   5   5   2   72.49    7.60
   5   5   2   77.59    5.90
   6  -5   2   58.59    6.20
   6  -5   2   59.49    6.30
   6  -5   2   63.39    7.60
   6  -5   2   68.99    8.20
  -6  -5  -2   59.89    6.20
   6   5   2   52.99    2.70
   6   5   2   56.59    5.20
   6   5   2   63.19    7.90
  -6   5  -2   60.99    6.70
  -7  -5  -2   24.70    5.20
   7  -5   2   55.69    8.10
  -7  -5  -2   32.80    2.50
   7  -5   2   40.00    5.90
   7  -5   2   28.60    5.70
   7   5   2   32.00    4.50
   7   5   2   29.60    2.50
   7   5   2   27.00    5.30
  -7   5  -2   48.40    7.10
   8  -5   2   45.70    7.90
  -8  -5  -2   60.79    7.50
   8  -5   2   58.99    7.70
  -8  -5  -2   50.89    3.80
   8  -5   2   63.49    7.90
  -8   5  -2   36.30    7.90
   8   5   2   41.90    5.60
   8   5   2   50.09    3.70
  -9  -5  -2  137.99    7.80
  -9  -5  -2  140.89   11.60
   9  -5   2  171.98   13.60
   9  -5   2  140.89   11.40
   9   5   2  170.58   13.00
   9   5   2  148.99   10.10
  -9   5  -2  140.89   12.10
 -10  -5  -2   11.80    3.30
  10  -5   2   12.70    4.90
  10  -5   2   22.40    6.80
  10   5   2   10.30    4.30
 -10   5  -2   18.70    6.20
  10   5   2   11.30    2.90
  10   5   2   13.50    6.10
  11  -5   2   16.10    5.70
  11  -5   2    1.50    6.60
  11   5   2   10.00    3.40
  11   5   2    4.50    5.70
 -11   5  -2   11.30    6.40
  11   5   2   10.70    4.50
  12  -5   2   28.40    8.20
 -12  -5  -2   31.00    5.30
  12  -5   2   43.70    9.60
  12   5   2   24.80    6.50
  12   5   2   32.90    5.30
 -12   5  -2   23.60    7.70
  12   5   2   48.40   10.00
 -13  -5  -2   21.10    5.60
  13  -5   2   23.60    8.40
  13  -5   2    3.60    8.30
  13   5   2   13.10    5.90
 -13   5  -2    9.60    7.70
  13   5   2    2.40    7.90
 -13  -6   2   11.60    5.20
  13  -6  -2   20.30   10.40
  13  -6  -2   22.40    9.60
  13   6  -2   15.10    5.40
  13   6  -2   25.10    9.40
 -13   6   2   29.50    9.00
 -12  -6   2    9.30    4.30
 -12  -6   2   17.00    9.70
  12  -6  -2    9.60    7.40
  12   6  -2    7.20    4.10
 -12   6   2    0.10    6.30
 -11  -6   2  146.89   11.80
  11  -6  -2  160.88   14.50
  11  -6  -2  150.68   15.60
 -11  -6   2  165.78   10.10
 -11   6   2  157.48   13.90
  11   6  -2  174.48   10.10
  11   6  -2  156.08   14.60
  11   6  -2  154.68   10.50
  10  -6  -2   75.99   11.10
  10  -6  -2   57.79    9.60
 -10  -6   2   57.09    6.20
 -10  -6   2   65.19    7.40
  10   6  -2   65.09    6.70
  10   6  -2   75.29   10.70
  10   6  -2   52.39    5.80
 -10   6   2   74.49    9.80
   9  -6  -2  290.37   18.70
   9  -6  -2  272.57   17.60
  -9  -6   2  254.07   14.10
  -9  -6   2  271.37   12.90
   9   6  -2  262.47   13.20
   9   6  -2  297.67   18.50
  -9   6   2  283.47   17.20
   8  -6  -2  355.16   19.90
   8  -6  -2  342.67   20.30
  -8  -6   2  329.37   14.70
  -8  -6   2  332.07   16.10
  -8   6   2  336.87   19.20
   8   6  -2  344.97   15.00
   8   6  -2  338.37   20.10
   8   6  -2  340.57   15.30
  -7  -6   2  211.18   11.30
  -7  -6   2  230.98   10.20
   7  -6  -2  223.98   17.10
   7  -6  -2  195.68   13.90
  -7   6   2  206.58   13.40
   7   6  -2  223.98   10.30
   7   6  -2  175.18   13.70
   7   6  -2  201.98   10.50
  -6  -6   2   55.39    4.10
   6  -6  -2   59.19    8.00
  -6  -6   2   61.49    5.50
   6  -6  -2   73.19    7.90
   6  -6  -2   50.89    6.80
   6   6  -2   57.19    4.50
   6   6  -2   59.79    5.10
   6   6  -2   60.79    8.20
  -6   6   2   60.59    7.50
  -5  -6   2  134.29    7.90
   5  -6  -2  117.79    8.60
   5  -6  -2  135.99   10.50
   5  -6  -2  121.19   10.00
  -5  -6   2  128.09    6.70
  -5   6   2  117.99   10.00
  -5   6   2  148.49    9.90
   5   6  -2  141.59    7.50
   5   6  -2  122.89   10.30
   5   6  -2  127.39    7.10
  -4  -6   2   28.60    3.00
   4  -6  -2   28.20    4.90
   4  -6  -2   37.40    6.20
  -4  -6   2   32.10    3.90
   4  -6  -2   39.20    5.00
   4   6  -2   34.70    4.10
   4   6  -2   36.50    6.10
  -4   6   2   32.90    5.60
  -4   6   2   33.50    5.10
   4   6  -2   36.20    3.70
   3  -6  -2  326.97   17.30
   3  -6  -2  311.37   15.60
   3  -6  -2  332.27   17.40
   3  -6  -2  306.97   14.70
   3  -6  -2  318.77   15.40
  -3  -6   2  314.57   13.50
  -3  -6   2  322.67   14.30
  -3  -6   2  308.67   13.90
  -3  -6   2  308.17   17.30
  -3   6   2  307.57   15.30
   3   6  -2  306.57   17.00
   3   6  -2  320.17   14.10
  -3   6   2  311.17   16.50
  -2  -6   2   24.50    4.80
   2  -6  -2   17.40    4.00
   2  -6  -2   18.30    3.20
  -2  -6   2   24.60    3.40
  -2  -6   2   24.60    3.60
  -2  -6   2   24.70    3.30
   2  -6  -2   22.00    3.70
   2  -6  -2   21.10    5.20
   2  -6  -2   27.30    5.30
   2   6  -2   20.90    3.20
  -2   6   2   21.90    4.50
  -2   6   2   17.30    4.60
   2   6  -2   19.00    4.40
  -1  -6   2   10.20    2.70
   1  -6  -2   14.70    4.80
   1  -6  -2   10.50    2.40
  -1  -6   2    8.10    2.30
   1  -6  -2    9.60    2.30
   1  -6  -2    9.40    3.10
  -1  -6   2    8.20    2.40
  -1  -6   2    2.80    3.00
  -1   6   2    6.60    2.70
  -1   6   2    5.40    3.10
   1   6  -2    3.90    2.80
   1   6  -2   11.50    2.90
   0  -6   2   33.10    4.60
   0  -6   2   41.00    4.70
   0  -6   2   38.40    4.20
   0  -6  -2   37.60    3.40
   0  -6  -2   42.90    3.50
   0  -6  -2   42.00    5.00
   0  -6  -2   42.10    5.90
   0  -6   2   34.70    5.70
   0   6   2   34.70    5.90
   0   6  -2   37.70    4.70
   0   6   2   41.60    5.30
   0   6  -2   42.90    5.80
  -1  -6  -2   50.89    3.20
   1  -6   2   51.29    5.70
   1  -6   2   46.50    5.10
  -1  -6  -2   64.49    5.60
   1  -6   2   49.50    5.70
  -1  -6  -2   41.30    7.00
   1  -6   2   58.19    5.10
  -1  -6  -2   50.59    3.30
   1  -6   2   60.69    6.70
   1   6   2   49.10    6.60
  -1   6  -2   49.20    6.30
   1   6   2   43.60    4.90
   2  -6   2  163.48    9.70
   2  -6   2  183.08   11.00
  -2  -6  -2  164.18    7.10
  -2  -6  -2  161.98    9.60
   2  -6   2  170.38   10.90
   2  -6   2  162.38   10.90
  -2  -6  -2  161.98    6.60
   2  -6   2  178.88   10.60
   2  -6   2  184.48   10.60
   2   6   2  164.88   11.50
   2   6   2  182.48    9.90
  -2   6  -2  176.48   11.00
  -3  -6  -2  108.29    7.90
   3  -6   2   96.59    8.30
   3  -6   2  111.19    8.80
   3  -6   2  108.69    9.80
   3  -6   2  109.19    8.50
   3  -6   2  112.29    8.50
   3   6   2  112.69    8.90
   3   6   2  110.79    7.20
  -4  -6  -2    3.30    3.20
   4  -6   2    0.60    2.80
   4  -6   2    0.80    3.40
   4  -6   2    2.10    3.50
   4  -6   2    5.30    2.90
   4  -6   2    5.70    3.20
   4  -6   2    3.90    3.50
   4   6   2    4.10    2.40
   4   6   2    3.80    3.60
   5  -6   2   23.90    5.20
   5  -6   2   25.60    5.60
   5  -6   2   23.40    5.00
  -5  -6  -2   28.50    5.20
   5  -6   2   31.00    5.60
   5   6   2   20.80    4.70
   5   6   2   26.00    4.10
  -6  -6  -2   19.20    5.10
   6  -6   2    6.40    5.20
   6  -6   2   16.10    4.50
   6  -6   2   18.20    5.10
   6  -6   2   11.80    4.50
   6   6   2   11.60    3.10
   6   6   2   15.20    5.30
  -7  -6  -2   31.90    6.40
   7  -6   2   34.20    6.20
   7   6   2   36.20    7.00
   7   6   2   31.90    4.70
   8  -6   2   87.09    9.40
  -8  -6  -2   99.49   10.20
   8  -6   2  127.59   11.20
   8  -6   2   90.09   11.20
  -8   6  -2  119.39   11.10
   8   6   2  103.09   10.10
   8   6   2  107.49    8.20
   9  -6   2   -5.70    4.10
   9  -6   2    1.20    5.00
   9  -6   2    4.50    5.40
  -9   6  -2    2.80    4.80
   9   6   2    0.20    3.40
   9   6   2   -7.10    5.30
   9   6   2   -0.20    1.10
  10  -6   2   -2.30    6.00
  10  -6   2   -7.30    6.10
  10  -6   2   -2.40    5.90
  10   6   2    2.00    3.70
  10   6   2    3.70    6.30
 -10   6  -2    1.70    5.50
  10   6   2   -2.40    2.00
  11  -6   2   54.19    9.20
  11  -6   2   62.19   11.10
  11  -6   2   63.49   11.30
  11   6   2   54.29    7.50
  11   6   2   61.99   11.20
 -11   6  -2   37.80    9.70
  12  -6   2   56.49   12.20
  12  -6   2   46.70   10.00
  12  -6   2   58.49   11.60
 -12   6  -2   47.20   10.90
  12   6   2   52.39    8.40
  12   6   2   48.70   10.50
  11  -7  -2  372.96   23.60
  11  -7  -2  361.96   25.40
 -11  -7   2  360.96   17.40
  11   7  -2  384.66   24.40
 -11   7   2  327.17   22.40
  11   7  -2  372.16   17.10
  10  -7  -2   30.00    8.50
 -10  -7   2   17.60    5.70
  10  -7  -2   35.80    9.60
 -10  -7   2   30.80    4.10
  10   7  -2   19.60    4.10
  10   7  -2   19.50    7.50
  10   7  -2   13.70    4.60
 -10   7   2   13.30    6.80
   9  -7  -2  267.77   19.90
   9  -7  -2  291.77   18.90
  -9  -7   2  282.67   14.90
  -9  -7   2  265.27   12.70
   9   7  -2  302.47   13.60
  -9   7   2  285.47   18.70
   9   7  -2  277.37   19.50
   8  -7  -2   30.50    7.80
   8  -7  -2   47.40    8.60
  -8  -7   2   46.50    4.30
  -8  -7   2   41.30    5.80
   8   7  -2   49.50    5.00
   8   7  -2   38.70    4.70
   8   7  -2   44.30    8.60
  -8   7   2   35.60    7.30
   7  -7  -2  179.18   13.80
  -7  -7   2  168.88    8.60
   7  -7  -2  168.68   14.10
  -7  -7   2  178.88   10.50
  -7   7   2  190.88   15.50
   7   7  -2  211.78   15.20
   7   7  -2  175.08    9.40
   7   7  -2  165.48    9.20
  -6  -7   2    4.30    3.30
  -6  -7   2    3.00    1.80
   6  -7  -2    8.60    4.70
   6  -7  -2    6.20    4.60
   6   7  -2    4.90    2.40
  -6   7   2    4.10    3.60
   6   7  -2    5.70    2.90
   6   7  -2    8.00    5.40
  -5  -7   2  376.76   17.60
   5  -7  -2  400.16   21.40
   5  -7  -2  385.06   19.00
   5  -7  -2  394.36   19.90
  -5  -7   2  384.66   16.70
  -5  -7   2  390.66   16.00
   5   7  -2  407.06   17.00
  -5   7   2  385.86   21.10
  -5   7   2  367.26   19.50
   5   7  -2  373.36   21.30
   4  -7  -2   51.89    6.20
   4  -7  -2   71.09    6.90
   4  -7  -2   45.00    7.20
  -4  -7   2   53.89    5.10
  -4  -7   2   51.39    5.50
  -4  -7   2   44.30    3.90
   4   7  -2   45.70    8.40
  -4   7   2   51.49    7.40
   4   7  -2   44.40    5.00
   3  -7  -2   26.30    5.30
  -3  -7   2   23.90    3.10
   3  -7  -2   21.40    4.30
   3  -7  -2   24.40    4.20
  -3  -7   2   22.50    3.80
  -3  -7   2   24.90    3.80
  -3   7   2   19.70    5.00
   3   7  -2   19.80    3.50
   3   7  -2   24.80    5.90
   2  -7  -2   30.60    4.10
  -2  -7   2   36.90    4.70
  -2  -7   2   39.30    4.30
  -2  -7   2   32.20    4.40
   2  -7  -2   45.60    7.30
   2  -7  -2   35.80    6.50
   2  -7  -2   31.60    4.60
   2   7  -2   35.90    6.40
  -2   7   2   30.30    5.30
  -2   7   2   37.10    7.00
   1  -7  -2  358.86   16.50
  -1  -7   2  383.46   21.30
  -1  -7   2  376.36   17.20
  -1  -7   2  364.66   16.70
   1  -7  -2  355.16   16.10
   1  -7  -2  377.06   18.20
  -1   7   2  383.76   18.90
  -1   7   2  368.36   20.00
   1   7  -2  387.86   17.70
   1   7  -2  371.26   19.50
   0  -7   2  103.49    8.20
   0  -7  -2  117.69    8.70
   0  -7  -2  127.29    6.90
   0  -7   2  130.69    8.40
   0  -7   2  136.19    9.00
   0  -7  -2  113.09    6.60
   0   7  -2  116.09    8.40
   0   7   2  136.39    9.50
   0   7   2  102.99    9.40
   0   7  -2  126.59   10.00
   1  -7   2    1.40    2.80
   1  -7   2   -2.20    3.10
  -1  -7  -2    0.30    1.40
   1  -7   2    2.90    3.50
  -1  -7  -2    0.90    3.10
   1  -7   2   -1.70    2.70
  -1  -7  -2    4.00    1.40
  -1   7  -2   -0.70    3.70
   1   7   2    1.00    3.80
   1   7   2    4.20    2.80
  -2  -7  -2   31.60    1.80
   2  -7   2   29.10    5.60
  -2  -7  -2   30.80    5.20
   2  -7   2   27.80    5.10
   2  -7   2   31.40    5.60
   2  -7   2   30.40    5.00
   2  -7   2   43.30    6.00
  -2   7  -2   31.20    5.90
   2   7   2   39.30    5.10
   3  -7   2   69.49    7.20
   3  -7   2   87.29    7.70
   3  -7   2   75.39    7.60
  -3  -7  -2   64.79    7.20
   3  -7   2   66.79    7.40
   3  -7   2   70.49    7.80
   3   7   2   91.19    9.30
   3   7   2   63.99    6.40
   4  -7   2  161.28   11.90
   4  -7   2  196.88   12.70
   4  -7   2  173.98   12.20
  -4  -7  -2  149.99   11.10
   4   7   2  196.98   13.30
   4   7   2  184.88   10.70
  -5  -7  -2   21.00    5.80
   5  -7   2   21.50    5.40
   5  -7   2   29.60    5.90
   5  -7   2   27.40    6.40
   5   7   2   25.90    4.60
   5   7   2   15.70    5.00
   6  -7   2   55.49    8.60
   6  -7   2   34.50    6.30
   6  -7   2   43.10    7.30
  -6  -7  -2   37.30    7.00
   6   7   2   45.70    5.80
   6   7   2   29.80    7.20
   7  -7   2   67.19    9.50
  -7  -7  -2   67.49    8.90
   7  -7   2   73.69    9.50
   7  -7   2   71.19   10.10
   7   7   2   86.39   11.20
   7   7   2   86.19    7.50
   8  -7   2   98.39   12.70
   8  -7   2  126.09   11.40
   8  -7   2  121.99   12.00
   8   7   2  123.39    9.20
   8   7   2  135.89   13.10
   9  -7   2   12.10    6.40
   9  -7   2    5.10    6.60
   9  -7   2    7.80    6.80
   9   7   2    7.00    6.70
   9   7   2   14.60    4.50
  10  -7   2   10.20    7.30
  10  -7   2   13.60    7.00
  10  -7   2    8.20    8.10
  10   7   2    5.30    7.90
  10   7   2   15.50    4.80
   9  -8  -2   13.10    7.80
   9  -8  -2   18.60    7.90
   9   8  -2    2.40    7.90
  -9   8   2    3.00    6.40
   8  -8  -2   25.50    8.30
  -8  -8   2   11.40    2.10
   8  -8  -2   11.60    6.60
   8  -8  -2   15.60    7.80
  -8  -8   2    3.60    6.80
  -8  -8   2   18.30    2.90
   8   8  -2    8.80    5.50
   8   8  -2   18.80    6.50
  -8   8   2   25.20    7.00
   7  -8  -2   11.40    5.40
  -7  -8   2   -0.10    2.50
   7  -8  -2    0.20    6.40
  -7  -8   2    2.10    1.90
   7  -8  -2    6.10    6.70
  -7  -8   2    0.40    4.60
   7   8  -2   -3.40    4.20
   7   8  -2    0.90    3.40
   6  -8  -2  125.99   12.90
  -6  -8   2  116.29    9.40
  -6  -8   2  132.29    6.80
   6  -8  -2  123.49   12.70
  -6  -8   2  138.19    9.60
   6   8  -2  135.09    9.50
   6   8  -2  139.29   13.00
   5  -8  -2   18.80    6.20
  -5  -8   2   13.50    3.50
   5  -8  -2   16.20    5.80
   5  -8  -2   10.80    4.50
  -5  -8   2    3.00    4.20
  -5  -8   2   13.90    2.40
   5   8  -2   15.90    5.50
   4  -8  -2   23.60    5.10
   4  -8  -2   16.20    5.70
   4  -8  -2   24.60    6.50
   4  -8  -2   12.90    4.40
  -4  -8   2   12.40    4.50
  -4  -8   2   15.40    3.40
  -4  -8   2   11.20    2.40
   4   8  -2   13.70    3.90
  -4   8   2   20.10    5.90
   4   8  -2   24.90    6.90
   3  -8  -2    1.00    3.60
   3  -8  -2    2.10    4.80
   3  -8  -2    1.30    3.50
  -3  -8   2    5.60    2.30
  -3  -8   2    0.30    3.30
  -3  -8   2    2.70    3.20
   3   8  -2   -3.40    4.50
   3   8  -2   -2.90    3.10
   2  -8  -2   56.49    8.40
   2  -8  -2   46.70    5.40
  -2  -8   2   49.10    5.80
  -2  -8   2   48.50    7.40
  -2  -8   2   50.79    5.80
   2  -8  -2   47.70    5.90
   2   8  -2   49.10    8.20
   2   8  -2   42.00    5.70
  -2   8   2   40.20    6.60
  -1  -8   2   47.30    6.20
   1  -8  -2   32.60    4.30
  -1  -8   2   37.10    6.10
  -1  -8   2   35.80    4.80
  -1  -8   2   40.40    5.60
   1  -8  -2   25.80    4.40
  -1   8   2   46.00    7.40
   1   8  -2   30.40    7.00
  -1   8   2   40.90    6.70
   1   8  -2   46.90    6.10
   0  -8   2   80.49    7.40
   0  -8   2   88.19    8.00
   0  -8   2   72.79    8.20
   0  -8  -2   80.99    5.60
   0  -8   2   74.59    6.90
   0  -8  -2   89.69    5.80
   0   8  -2   69.09    9.60
   0   8   2  102.99    9.10
   0   8   2   80.79   10.10
   1  -8   2   14.80    4.60
  -1  -8  -2   17.10    2.30
  -1  -8  -2   17.10    2.20
   1  -8   2   27.00    4.90
   1  -8   2   15.20    4.10
   1  -8   2   17.10    4.90
   1   8   2   13.20    4.90
   1   8   2   22.60    6.30
  -1   8  -2   22.00    5.80
   2  -8   2  167.78   11.80
   2  -8   2  166.78   12.10
   2  -8   2  187.48   13.50
   2  -8   2  182.58   11.70
   2   8   2  181.98   11.80
   2   8   2  181.08   13.40
   3  -8   2   40.30    7.40
   3  -8   2   23.00    5.00
   3  -8   2   25.70    7.00
   3   8   2   28.20    7.00
   3   8   2   27.70    5.30
   4  -8   2  216.98   14.70
   4  -8   2  183.48   13.10
   4   8   2  217.58   16.00
   4   8   2  203.08   12.50
   5  -8   2   11.60    5.10
   5  -8   2   24.40    6.40
   5  -8   2   14.50    6.20
   5   8   2   23.40    5.20
   5   8   2   25.80    7.80
   6  -8   2  237.58   16.60
   6  -8   2  230.58   17.60
   6  -8   2  264.07   17.50
   6   8   2  253.77   18.30
   6   8   2  247.68   14.20
   7  -8   2   10.10    6.50
   7  -8   2    3.00    7.00
   7  -8   2   11.60    6.10
   7   8   2   18.00    7.90
   7   8   2    6.30    4.20
   8  -8   2  186.68   16.30
   8  -8   2  195.58   16.60
   8  -8   2  193.78   17.90
   8   8   2  209.08   12.90
   8   8   2  210.48   17.90
   9  -8   2   -1.80    8.30
   9  -8   2  -14.40    6.90
   9   8   2   -4.80    7.50
   9   8   2   -7.90    4.60
   7  -9  -2   66.59   13.70
   7  -9  -2   73.59   10.60
   7  -9  -2   54.49   12.80
   7   9  -2   73.39   12.40
   6  -9  -2   39.60    7.80
   6  -9  -2   57.59   11.70
   6  -9  -2   49.30   10.50
   6   9  -2   49.40    6.60
   6   9  -2   42.40   10.10
   5  -9  -2   18.00    8.00
  -5  -9   2   18.40    2.50
   5  -9  -2   30.50    8.50
   5   9  -2   33.20    8.90
   5   9  -2   14.70    4.80
   4  -9  -2    7.50    5.60
  -4  -9   2    5.10    3.90
  -4  -9   2   12.60    2.60
   4  -9  -2    9.40    5.10
  -4  -9   2   -1.40    5.40
   4  -9  -2   13.70    6.80
   4   9  -2   14.30    4.70
   4   9  -2    8.80    5.40
   3  -9  -2   44.80    8.20
   3  -9  -2   54.49    6.90
   3  -9  -2   36.80    9.00
   3  -9  -2   47.80    6.60
  -3  -9   2   61.59    6.60
  -3  -9   2   57.59    5.30
  -3   9   2   59.69    9.30
   3   9  -2   38.20    8.30
   3   9  -2   53.99    7.00
  -2  -9   2   14.80    5.00
   2  -9  -2    8.30    4.10
   2  -9  -2   13.30    7.30
   2  -9  -2    8.60    4.70
  -2  -9   2   11.30    3.40
  -2  -9   2   15.50    4.70
  -2  -9   2    6.40    4.90
  -2   9   2   13.50    6.20
   2   9  -2   16.10    6.60
   1  -9  -2   -2.10    3.60
   1  -9  -2    3.30    6.70
  -1  -9   2    4.10    4.70
  -1  -9   2   -2.40    5.00
  -1  -9   2    4.60    3.40
  -1  -9   2   12.80    4.60
   1  -9  -2    7.40    3.60
  -1   9   2    8.40    6.80
   1   9  -2   -6.60    6.00
  -1   9   2    3.40    5.50
   0  -9   2    0.20    5.00
   0  -9   2    0.80    3.70
   0  -9   2    3.00    4.90
   0  -9  -2   -2.10    2.40
   0  -9  -2    1.20    2.60
   0   9  -2    4.60    5.90
   0   9   2    5.60    6.50
   0   9   2    0.20    5.90
  -1  -9  -2    0.10    1.20
  -1  -9  -2    0.20    1.40
   1  -9   2    5.50    4.20
   1  -9   2   -0.80    5.70
   1  -9   2   -1.80    4.90
   1   9   2   -5.20    4.70
   1   9   2    1.50    6.20
  -1   9  -2   -4.30    5.60
   2  -9   2   52.79    7.50
   2  -9   2   59.19    9.90
   2  -9   2   53.59    9.90
   2   9   2   66.69   10.80
   2   9   2   52.79    8.00
   3  -9   2   12.10    6.40
   3  -9   2    3.40    5.90
   3   9   2    2.00    5.00
   3   9   2   12.60    7.10
   4  -9   2   28.40    8.30
   4  -9   2   38.50    8.60
   4  -9   2   43.10    7.90
   4   9   2   40.40    6.90
   5  -9   2   16.30    7.70
   5  -9   2    6.50    6.90
   5  -9   2   11.60    6.40
   5   9   2   13.10    5.30
   5   9   2    1.10    6.00
   6  -9   2    1.40    7.30
   6  -9   2    1.80    7.00
   6  -9   2    9.10    8.50
   6   9   2   -3.00    7.70
   6   9   2    8.00    5.50
 -16   0   3    4.20    6.80
  16   0  -3    9.00    7.40
  16   0  -3   12.00    8.90
  15   0  -3   83.19   12.40
  15   0  -3   98.19   13.30
 -15   0   3   88.89   11.10
 -14   0   3   -0.20    4.40
  14   0  -3    2.80    5.10
  14   0  -3    7.00    6.20
  13   0  -3  864.71   39.50
 -13   0   3  853.71   37.70
  13   0  -3  829.02   38.50
  12   0  -3    2.60    4.40
  12   0  -3   -1.30    3.70
 -12   0   3   -0.20    3.20
  11   0  -3    7.30    3.60
 -11   0   3    3.70    3.10
  11   0  -3    5.20    4.20
  11   0  -3    6.30    3.80
 -10   0   3    0.00    2.10
  10   0  -3    1.00    2.70
  10   0  -3    0.30    3.30
  10   0  -3   -1.30    2.40
 -10   0   3    4.00    3.90
   9   0  -3  581.54   24.90
   9   0  -3  563.24   25.30
   9   0  -3  579.04   26.60
  -9   0   3  613.94   25.60
   9   0  -3  580.64   25.90
   8   0  -3   -0.60    1.70
  -8   0   3    1.00    2.50
   8   0  -3   -0.10    2.00
  -8   0   3    0.20    1.50
   8   0  -3   -0.60    2.20
   7   0  -3    0.80    1.90
   7   0  -3    1.80    1.90
  -7   0   3    4.10    1.70
   7   0  -3    1.20    1.50
   7   0  -3    3.70    2.20
  -7   0   3    3.20    1.80
  -6   0   3   -0.60    1.70
   6   0  -3   -0.10    1.30
   6   0  -3    0.60    1.20
   6   0  -3    0.00    1.20
  -6   0   3   -0.40    1.20
   6   0  -3    1.60    1.90
   5   0  -3  497.05   20.10
   5   0  -3  491.45   20.80
   5   0  -3  489.45   19.80
   5   0  -3  478.55   19.70
  -5   0   3  535.95   20.10
  -5   0   3  473.75   20.60
  -4   0   3   -0.90    0.70
   4   0  -3   -0.30    0.60
   4   0  -3    0.20    1.20
  -4   0   3   -0.90    1.10
   4   0  -3   -0.10    0.70
   4   0  -3    0.90    0.80
  -3   0   3  163.18    7.30
   3   0  -3  168.28    7.50
   3   0  -3  158.28    7.20
  -3   0   3  178.98    8.10
   3   0  -3  178.28    8.10
  -3   0   3  170.38    7.50
   2   0  -3    0.30    0.50
   2   0  -3    0.20    0.40
  -2   0   3    0.80    0.40
   2   0  -3   -0.10    0.40
  -2   0   3    0.20    0.40
  -2   0   3    0.30    0.50
   1   0  -3 4923.01  191.68
  -1   0   3 5081.39  192.28
   0   0  -3    0.50    0.30
   0   0  -3    0.20    0.40
   0   0   3    0.50    0.50
   0   0  -3    0.30    0.60
   0   0  -3    0.30    0.40
   0   0   3    0.90    0.50
  -1   0  -3 5129.99  202.18
   1   0   3 5203.88  202.18
  -2   0  -3    2.00    0.80
  -2   0  -3    1.00    1.00
   2   0   3    0.40    1.00
   2   0   3   -0.30    0.70
   2   0   3   -0.40    0.50
   2   0   3    0.70    0.80
  -3   0  -3 1493.85   52.89
  -3   0  -3 1521.75   53.69
   3   0   3 1361.36   52.49
   3   0   3 1470.95   53.59
   3   0   3 1411.26   52.19
  -3   0  -3 1361.96   52.19
   4   0   3    0.40    1.20
  -4   0  -3    0.80    1.50
  -4   0  -3    0.20    1.00
   4   0   3    0.50    1.30
   4   0   3    0.90    1.30
  -4   0  -3    1.60    1.20
   5   0   3  228.78   10.80
  -5   0  -3  237.68   11.10
   5   0   3  239.18   12.10
  -5   0  -3  224.18   10.80
  -5   0  -3  218.48   11.80
   5   0   3  218.78   10.80
  -6   0  -3   -0.90    2.10
   6   0   3    1.00    1.60
   6   0   3    2.00    2.10
   6   0   3    0.00    1.40
  -6   0  -3    0.10    2.00
  -6   0  -3    0.90    1.40
  -7   0  -3  243.58   13.70
   7   0   3  245.68   12.60
   7   0   3  233.48   12.20
   7   0   3  253.97   13.80
  -7   0  -3  238.68   12.60
  -7   0  -3  254.77   12.70
  -8   0  -3    1.30    2.80
   8   0   3   -0.80    2.20
  -8   0  -3    0.40    2.20
  -8   0  -3   -2.30    2.50
   8   0   3    2.50    2.30
   8   0   3   -0.60    2.60
  -9   0  -3  163.58   10.20
   9   0   3  136.79    9.70
   9   0   3  168.98   11.40
  -9   0  -3  139.79   11.10
  -9   0  -3  139.29   10.00
   9   0   3  140.29    9.50
 -10   0  -3    1.80    2.90
 -10   0  -3   -1.90    3.90
  10   0   3    2.70    3.60
  10   0   3    2.60    3.50
  10   0   3    0.50    3.20
 -11   0  -3   14.90    4.60
  11   0   3   15.00    4.50
  11   0   3   26.40    5.70
 -11   0  -3   16.10    7.30
 -12   0  -3    0.50    4.50
  12   0   3   -4.60    4.60
  12   0   3   -2.40    4.60
 -13   0  -3   96.49   10.20
  13   0   3  101.09   10.40
  13   0   3  108.19   12.90
 -14   0  -3    0.30    5.50
  14   0   3   13.80    7.30
  14   0   3    0.10    5.70
 -15   0  -3  117.29   13.30
  15   0   3  113.09   13.80
  15   0   3   73.89   15.10
  16  -1  -3  191.78   18.90
  16  -1  -3  248.38   19.00
 -16  -1   3  234.98   17.60
 -16   1   3  239.18   18.20
  16   1  -3  196.78   21.20
  16   1  -3  217.98   18.40
  15  -1  -3   63.29   10.90
 -15  -1   3   59.89    9.20
  15  -1  -3   56.99   10.80
  15   1  -3   68.89   11.20
  15   1  -3   67.29   10.10
 -15   1   3   56.19    9.30
  14  -1  -3   -4.70    4.20
  14  -1  -3    0.50    5.30
 -14  -1   3   -6.10    4.10
  14   1  -3   -4.90    4.50
  14   1  -3    0.00    5.60
 -14   1   3    0.80    4.70
  13  -1  -3   53.79    9.20
  13  -1  -3   52.09    9.10
 -13  -1   3   41.80    6.40
  13   1  -3   49.20    8.10
 -13   1   3   33.60    6.70
  13   1  -3   46.80    7.90
 -12  -1   3  249.18   14.90
  12  -1  -3  275.47   17.20
  12  -1  -3  277.97   17.10
  12   1  -3  280.77   20.00
  12   1  -3  254.87   15.90
  11  -1  -3    4.60    3.50
 -11  -1   3    1.10    2.60
 -11  -1   3    0.70    3.40
  11  -1  -3   -4.50    3.40
  11   1  -3    3.30    3.50
  11   1  -3   -5.20    3.50
  11   1  -3    3.40    3.30
 -11   1   3    2.90    2.90
  11   1  -3   -4.00    3.20
 -10  -1   3    7.80    3.30
  10  -1  -3    2.20    3.10
  10  -1  -3    7.00    4.00
 -10  -1   3    5.70    4.40
  10  -1  -3   11.00    3.30
  10  -1  -3    3.30    3.40
 -10  -1   3   11.00    3.30
  10   1  -3    3.70    3.00
  10   1  -3    8.10    3.70
 -10   1   3    4.10    2.80
  10   1  -3    8.70    3.90
  10   1  -3    3.40    2.60
 -10   1   3    8.60    4.20
   9  -1  -3   54.19    6.70
   9  -1  -3   48.90    6.00
  -9  -1   3   44.50    5.40
  -9  -1   3   41.60    6.10
  -9  -1   3   49.40    5.80
   9  -1  -3   51.59    5.30
   9  -1  -3   43.60    6.00
   9   1  -3   43.00    4.70
  -9   1   3   37.50    6.50
  -9   1   3   48.60    5.80
   9   1  -3   45.30    6.50
   9   1  -3   49.30    5.20
  -8  -1   3   43.00    4.50
   8  -1  -3   33.00    4.50
   8  -1  -3   28.40    4.80
  -8  -1   3   40.70    5.80
   8  -1  -3   39.90    5.10
  -8  -1   3   35.50    4.40
   8  -1  -3   31.50    4.80
  -8   1   3   42.60    4.50
  -8   1   3   36.50    5.20
   8   1  -3   35.30    3.80
   8   1  -3   31.30    4.30
   8   1  -3   39.90    5.70
   7  -1  -3    0.80    1.50
  -7  -1   3    1.50    2.60
   7  -1  -3    1.00    2.20
  -7  -1   3    2.30    1.50
   7  -1  -3    2.50    2.00
  -7  -1   3    1.20    1.40
   7  -1  -3   -0.30    1.90
  -7   1   3    1.30    1.50
   7   1  -3    0.50    1.40
   7   1  -3    3.70    1.80
  -7   1   3   -0.30    2.20
   7   1  -3    1.10    1.70
   6  -1  -3  514.45   21.40
   6  -1  -3  509.85   22.00
  -6  -1   3  498.75   20.70
   6  -1  -3  515.95   21.80
  -6  -1   3  498.55   20.50
  -6  -1   3  503.95   22.00
   6  -1  -3  489.45   20.90
   6   1  -3  525.15   22.40
   6   1  -3  520.65   20.80
  -6   1   3  500.75   21.20
   6   1  -3  531.25   20.60
  -6   1   3  477.85   21.70
  -5  -1   3 1573.04   57.29
  -5  -1   3 1564.54   58.89
   5  -1  -3 1552.44   58.89
  -5  -1   3 1621.34   57.69
   5  -1  -3 1564.84   58.59
   5  -1  -3 1510.55   57.79
   5  -1  -3 1621.04   58.39
   5   1  -3 1585.24   57.59
   5   1  -3 1612.54   57.49
   5   1  -3 1567.64   59.19
  -5   1   3 1516.95   57.99
  -5   1   3 1537.35   58.69
  -4  -1   3  500.35   18.70
   4  -1  -3  453.95   19.60
  -4  -1   3  467.65   19.80
   4  -1  -3  485.45   19.10
   4  -1  -3  468.65   19.00
  -4   1   3  477.25   20.60
   4   1  -3  497.75   18.60
  -4   1   3  464.55   19.20
   4   1  -3  452.85   18.10
   4   1  -3  457.75   19.80
   4   1  -3  495.25   18.40
  -4   1   3  473.05   19.00
  -3  -1   3 3461.35  147.49
   3  -1  -3 3497.15  143.29
   3   1  -3 3391.96  147.69
   2  -1  -3   46.20    2.90
  -2  -1   3   47.90    3.30
   2  -1  -3   56.39    3.20
   2  -1  -3   59.19    3.60
  -2  -1   3   49.80    2.20
  -2  -1   3   56.19    3.10
   2   1  -3   57.09    3.40
  -2   1   3   52.89    3.40
  -2   1   3   58.49    3.10
  -2   1   3   59.29    3.30
   2   1  -3   54.49    3.10
   1  -1  -3 1962.70   85.49
   1   1  -3 1970.60   84.39
   0  -1  -3 4189.18  163.58
   0  -1   3 3876.91  157.88
   0   1  -3 3930.71  156.88
   0   1   3 4353.26  164.98
   1  -1   3    4.00    0.50
  -1  -1  -3    3.00    0.90
  -1  -1  -3    5.00    1.20
  -1  -1  -3    3.70    0.70
   1  -1   3    6.00    1.30
   1  -1   3    2.40    0.90
   1  -1   3    5.80    0.60
   1   1   3    3.70    0.70
   1   1   3    4.50    1.00
  -1   1  -3    4.20    1.20
   1   1   3    3.10    1.00
  -1   1  -3    4.40    1.10
   2  -1   3  559.44   21.30
  -2  -1  -3  530.25   21.20
   2  -1   3  543.35   21.10
  -2  -1  -3  514.15   20.60
   2  -1   3  541.45   21.30
   2  -1   3  534.25   19.70
   2   1   3  539.35   20.00
   2   1   3  523.75   19.90
  -2   1  -3  511.95   19.60
  -2   1  -3  518.35   21.20
   2   1   3  540.95   20.70
   2   1   3  550.14   21.10
  -3  -1  -3  816.92   31.40
  -3  -1  -3  802.82   30.70
   3  -1   3  816.12   30.50
  -3  -1  -3  857.41   32.20
   3  -1   3  819.52   32.20
  -3   1  -3  785.92   30.50
   3   1   3  853.61   31.40
   3   1   3  800.92   30.50
   3   1   3  830.52   32.00
  -3   1  -3  875.11   32.10
   4  -1   3 3239.58  117.29
   4  -1   3 3189.28  116.39
  -4  -1  -3 3286.57  116.39
   4  -1   3 3308.47  115.49
  -4  -1  -3 3091.49  115.29
  -4  -1  -3 3311.87  116.99
   4   1   3 3134.09  116.79
  -4   1  -3 3230.48  116.59
  -4   1  -3 3223.18  117.09
   4   1   3 3297.07  116.19
  -4   1  -3 3162.68  115.29
   4   1   3 3167.08  115.19
  -5  -1  -3    3.20    2.30
   5  -1   3    5.30    2.20
   5  -1   3    4.30    1.80
  -5  -1  -3    2.20    1.30
   5  -1   3    4.70    1.90
  -5  -1  -3    3.30    2.10
  -5   1  -3    3.00    2.20
  -5   1  -3    1.70    1.60
  -5   1  -3    6.30    1.90
   5   1   3    5.40    2.30
   5   1   3    1.70    1.80
  -6  -1  -3 1289.97   49.00
   6  -1   3 1347.87   49.90
  -6  -1  -3 1306.37   49.99
  -6  -1  -3 1289.77   50.59
   6  -1   3 1263.47   50.89
   6  -1   3 1322.67   49.30
   6   1   3 1248.48   48.50
  -6   1  -3 1305.27   50.09
   6   1   3 1317.87   49.80
  -6   1  -3 1282.47   50.79
  -6   1  -3 1299.97   49.10
   7  -1   3   80.19    7.00
   7  -1   3   64.19    5.40
   7  -1   3   65.09    5.70
  -7  -1  -3   75.79    6.40
  -7  -1  -3   74.89    6.80
  -7  -1  -3   71.99    5.50
   7   1   3   64.99    6.30
  -7   1  -3   51.29    5.50
  -7   1  -3   61.99    6.50
   7   1   3   53.99    6.20
  -7   1  -3   67.99    5.50
   7   1   3   74.59    5.30
   8  -1   3 1073.99   43.30
   8  -1   3  999.00   41.30
   8  -1   3 1036.10   43.00
  -8  -1  -3  992.00   40.50
  -8  -1  -3 1002.10   41.50
  -8   1  -3 1040.90   42.90
   8   1   3 1057.99   41.60
  -8   1  -3  989.50   40.80
  -8   1  -3 1096.79   42.20
   8   1   3 1007.20   42.20
   8   1   3 1011.10   40.00
  -9  -1  -3  360.36   17.60
  -9  -1  -3  346.57   19.10
   9  -1   3  377.86   19.80
   9  -1   3  380.16   18.40
   9  -1   3  381.86   18.20
  -9   1  -3  340.17   17.80
  -9   1  -3  357.46   18.40
   9   1   3  360.86   17.00
   9   1   3  354.66   18.20
   9   1   3  365.86   19.20
  10  -1   3    1.20    3.20
 -10  -1  -3    7.20    3.40
  10  -1   3    7.40    3.90
 -10  -1  -3    5.50    4.50
  10   1   3    0.30    3.20
 -10   1  -3    6.80    3.60
 -10   1  -3   -0.30    4.20
  10   1   3    7.00    4.20
  10   1   3   -0.40    2.90
 -11  -1  -3  102.59    9.10
  11  -1   3  102.19    9.30
  11  -1   3   87.59   10.80
 -11   1  -3  119.19   10.10
 -11   1  -3  116.49    9.80
  11   1   3  113.09    9.80
  11   1   3  107.19   10.60
 -12  -1  -3  334.87   18.40
  12  -1   3  344.77   19.50
  12  -1   3  329.47   20.60
 -12   1  -3  321.67   19.20
  12   1   3  345.47   20.50
  12   1   3  338.57   19.60
 -13  -1  -3   46.40    7.80
  13  -1   3   40.70    9.30
 -13   1  -3   29.10    7.20
  13   1   3   42.70    8.50
  13   1   3   33.10    7.40
  14  -1   3   -0.40    5.70
 -14  -1  -3   -4.60    5.10
  14  -1   3   -6.20    6.80
  14   1   3  -10.30    5.60
  14   1   3  -13.70    5.90
 -14   1  -3   10.40    6.20
  15  -1   3   44.70   10.40
 -15  -1  -3   50.89   10.00
  15  -1   3   71.99   11.60
  15   1   3   40.10   10.20
  15   1   3   35.70    9.60
 -16  -2   3   53.79    9.70
  16  -2  -3   51.69   11.70
  16   2  -3   80.79   12.20
 -16   2   3   72.89   11.50
  16   2  -3   54.69   11.70
  15  -2  -3  236.38   19.20
  15  -2  -3  220.08   18.80
 -15  -2   3  242.18   16.80
  15   2  -3  246.18   17.50
  15   2  -3  248.98   19.10
 -15   2   3  285.77   19.10
  14  -2  -3   73.79   11.10
  14  -2  -3   89.79   11.90
 -14  -2   3   55.39    8.50
  14   2  -3   54.29    8.60
  14   2  -3   73.79   10.90
 -14   2   3   67.89    9.90
  13  -2  -3    1.10    4.90
  13  -2  -3   -2.50    5.30
 -13  -2   3   -2.30    3.60
  13   2  -3   -8.10    4.70
  13   2  -3    1.80    4.50
 -13   2   3    5.10    4.50
  12  -2  -3  224.58   15.60
 -12  -2   3  228.78   13.80
  12  -2  -3  261.57   16.30
 -12  -2   3  224.18   14.40
 -12   2   3  235.08   15.20
  12   2  -3  235.58   14.30
  12   2  -3  227.98   16.10
  11  -2  -3  210.58   13.80
  11  -2  -3  205.98   14.40
 -11  -2   3  214.78   12.50
  11   2  -3  204.18   11.90
  11   2  -3  208.88   14.10
 -11   2   3  201.08   13.40
  11   2  -3  220.38   12.90
 -10  -2   3   60.59    6.70
  10  -2  -3   59.99    8.00
  10  -2  -3   67.99    8.50
 -10  -2   3   72.09    6.40
  10   2  -3   65.59    6.40
 -10   2   3   74.49    8.10
  10   2  -3   73.99    7.90
 -10   2   3   72.69    7.20
  10   2  -3   62.49    6.10
   9  -2  -3  872.41   37.60
   9  -2  -3  905.51   36.20
   9  -2  -3  846.62   37.10
  -9  -2   3  860.31   37.70
  -9  -2   3  884.01   35.30
  -9  -2   3  864.41   35.30
   9  -2  -3  878.81   37.00
   9   2  -3  891.11   34.90
  -9   2   3  874.41   36.70
   9   2  -3  887.11   35.50
   9   2  -3  881.71   37.70
  -9   2   3  893.71   37.10
  -8  -2   3  259.17   16.80
   8  -2  -3  299.17   15.60
   8  -2  -3  293.77   15.70
  -8  -2   3  283.57   13.50
   8  -2  -3  295.27   15.10
   8  -2  -3  266.17   15.00
  -8  -2   3  284.47   13.60
   8   2  -3  284.87   15.40
  -8   2   3  282.27   14.90
  -8   2   3  278.77   14.60
   8   2  -3  293.87   13.70
   8   2  -3  283.97   13.20
  -7  -2   3    1.90    1.30
   7  -2  -3   -0.80    1.90
   7  -2  -3    2.00    2.10
   7  -2  -3    2.60    1.60
  -7  -2   3    1.00    1.60
  -7  -2   3    2.60    2.30
   7  -2  -3    3.10    2.20
   7   2  -3    5.10    2.40
   7   2  -3    3.30    1.60
   7   2  -3    2.40    1.70
  -7   2   3    0.20    2.30
  -7   2   3    3.00    1.60
  -6  -2   3   29.70    4.60
   6  -2  -3   22.70    3.50
  -6  -2   3   27.80    2.80
   6  -2  -3   30.20    4.00
   6  -2  -3   23.10    3.90
  -6  -2   3   27.70    2.80
  -6   2   3   25.30    4.00
  -6   2   3   25.50    5.40
   6   2  -3   24.90    2.70
   6   2  -3   25.00    3.00
  -5  -2   3    1.60    1.00
  -5  -2   3    1.10    0.90
  -5  -2   3   -0.90    1.50
   5  -2  -3    0.70    1.20
   5  -2  -3   -0.40    1.50
   5  -2  -3    1.80    1.50
   5   2  -3    0.40    1.60
  -5   2   3   -1.60    1.40
  -5   2   3    3.40    2.00
  -5   2   3   -0.90    1.10
   5   2  -3    0.40    1.00
   5   2  -3    0.90    0.90
  -4  -2   3 1206.68   46.60
  -4  -2   3 1233.18   44.90
   4  -2  -3 1150.88   45.30
  -4  -2   3 1160.78   43.90
   4  -2  -3 1218.88   46.40
   4  -2  -3 1289.47   46.10
  -4   2   3 1194.28   46.10
  -4   2   3 1283.57   46.50
   4   2  -3 1201.38   46.40
   4   2  -3 1222.18   44.00
   4   2  -3 1195.18   44.80
  -4   2   3 1270.97   45.80
  -3  -2   3  167.98    6.40
   3  -2  -3  173.68    8.70
   3  -2  -3  164.58    7.70
  -3  -2   3  172.88    8.80
  -3  -2   3  167.78    7.50
   3  -2  -3  163.68    8.10
  -3   2   3  149.69    8.20
   3   2  -3  160.68    7.60
  -3   2   3  167.68    8.50
  -3   2   3  183.78    8.10
   3   2  -3  174.08    8.60
   2  -2  -3 1842.32   67.89
   2  -2  -3 1842.62   67.79
   2  -2  -3 1722.83   66.59
   2  -2  -3 1887.21   67.39
  -2  -2   3 1877.51   66.89
  -2  -2   3 1947.01   67.79
   2   2  -3 1900.01   67.69
   2   2  -3 1759.92   66.99
  -2   2   3 1914.51   66.89
  -2   2   3 1847.72   67.49
  -1  -2   3   77.39    3.50
   1  -2  -3   88.99    3.70
  -1  -2   3   69.69    3.30
  -1  -2   3   77.59    4.30
  -1  -2   3   72.19    4.30
   1  -2  -3   77.29    4.30
   1  -2  -3   68.39    4.60
  -1   2   3   75.09    4.30
  -1   2   3   84.19    4.80
   1   2  -3   68.09    4.20
  -1   2   3   78.99    3.70
   1   2  -3   73.09    4.20
   0  -2  -3    1.80    0.40
   0  -2  -3    2.10    1.10
   0  -2   3    1.10    0.90
   0  -2   3    2.70    0.80
   0  -2   3    2.70    1.00
   0  -2   3    2.40    0.80
   0  -2  -3    3.80    1.10
   0   2   3    1.80    0.40
   0   2  -3    1.20    0.80
   0   2   3    1.50    0.90
   0   2  -3    0.50    0.90
   0   2   3    0.80    1.00
   0   2  -3    1.90    0.80
   1  -2   3  307.77   12.60
   1  -2   3  333.77   13.80
  -1  -2  -3  311.37   13.60
   1  -2   3  326.57   13.70
  -1  -2  -3  335.67   13.50
   1  -2   3  315.57   13.30
  -1   2  -3  281.67   13.10
   1   2   3  344.17   13.40
  -1   2  -3  321.67   12.70
  -1   2  -3  324.07   13.70
   1   2   3  325.87   13.70
   2  -2   3 1295.77   46.00
   2  -2   3 1182.28   45.60
  -2  -2  -3 1203.48   45.50
   2  -2   3 1132.09   45.50
   2  -2   3 1258.57   44.50
  -2  -2  -3 1208.08   45.80
   2  -2   3 1316.47   44.40
   2   2   3 1239.08   45.70
  -2   2  -3 1227.48   45.60
   2   2   3 1167.68   43.20
   2   2   3 1173.08   43.40
   2   2   3 1208.98   45.20
   3  -2   3   50.79    4.20
  -3  -2  -3   48.80    4.30
   3  -2   3   52.19    3.50
  -3  -2  -3   50.89    4.40
  -3  -2  -3   60.39    3.00
   3  -2   3   64.29    4.80
   3  -2   3   51.99    4.40
   3   2   3   54.19    2.80
  -3   2  -3   59.79    4.60
   3   2   3   53.69    4.10
  -3   2  -3   53.89    4.40
   3   2   3   45.90    4.10
  -3   2  -3   51.29    3.40
  -4  -2  -3  292.87   14.00
   4  -2   3  306.07   14.60
  -4  -2  -3  306.27   12.20
  -4  -2  -3  297.47   14.00
   4  -2   3  309.57   14.20
   4  -2   3  303.17   13.00
  -4   2  -3  284.27   14.20
   4   2   3  296.07   13.90
   4   2   3  301.67   13.80
   4   2   3  285.47   11.90
  -4   2  -3  336.17   14.60
  -4   2  -3  295.17   12.80
  -5  -2  -3  531.15   22.60
   5  -2   3  504.45   21.20
   5  -2   3  529.45   22.30
  -5  -2  -3  525.25   20.50
  -5  -2  -3  505.45   22.40
  -5   2  -3  532.95   23.10
   5   2   3  526.45   22.20
  -5   2  -3  528.35   22.70
   5   2   3  530.65   22.40
   5   2   3  494.45   20.10
  -5   2  -3  519.95   21.10
   6  -2   3  424.16   19.00
   6  -2   3  410.76   18.00
  -6  -2  -3  427.86   19.60
   6  -2   3  413.96   19.90
  -6  -2  -3  418.56   17.30
  -6  -2  -3  399.86   19.10
  -6   2  -3  408.26   19.20
   6   2   3  412.76   17.00
   6   2   3  396.96   18.80
  -6   2  -3  415.76   17.90
  -6   2  -3  418.36   19.90
   6   2   3  419.86   19.30
  -7  -2  -3  594.34   26.80
  -7  -2  -3  620.74   24.70
   7  -2   3  594.14   27.30
  -7  -2  -3  611.74   26.80
   7  -2   3  574.94   25.20
  -7   2  -3  596.24   25.20
   7   2   3  612.54   24.20
   7   2   3  613.44   26.60
  -7   2  -3  601.84   29.80
  -7   2  -3  642.14   26.90
   7   2   3  585.84   26.20
   8  -2   3   20.90    4.30
  -8  -2  -3   25.80    6.30
  -8  -2  -3   20.10    3.40
   8  -2   3   29.20    4.60
   8  -2   3   25.10    5.30
   8   2   3   26.80    4.80
  -8   2  -3   21.00    4.40
  -8   2  -3   24.30    4.40
   8   2   3   27.60    4.80
   8   2   3   24.60    3.70
  -8   2  -3   25.20    5.00
  -9  -2  -3   18.70    3.80
   9  -2   3   15.30    4.80
  -9  -2  -3   23.20    5.40
   9  -2   3   21.90    4.70
  -9  -2  -3   15.80    5.20
   9   2   3   16.10    4.20
  -9   2  -3   28.40    5.40
  -9   2  -3   23.30    4.50
   9   2   3   15.70    4.70
   9   2   3   14.50    3.40
  10  -2   3  439.46   21.90
 -10  -2  -3  459.75   21.30
  10  -2   3  458.05   24.30
  10   2   3  423.36   22.70
 -10   2  -3  499.15   23.70
  10   2   3  495.35   23.20
 -10   2  -3  461.85   22.00
  10   2   3  422.36   21.60
 -11  -2  -3  134.19    9.80
  11  -2   3  132.59   10.90
  11  -2   3  145.09   12.70
  11   2   3  125.49    9.10
 -11   2  -3  128.49   10.70
  11   2   3  115.59   10.80
 -11   2  -3  117.29   10.70
  11   2   3  143.49   11.30
  12  -2   3  130.29   11.60
  12  -2   3  157.68   13.70
 -12  -2  -3  151.68   10.70
 -12   2  -3  101.59   11.10
  12   2   3  104.99   11.60
  12   2   3  122.89   11.40
 -13  -2  -3  107.39   11.90
  13  -2   3   98.59   12.80
  13   2   3   96.09   11.50
  13   2   3  107.49   11.50
 -13   2  -3  123.09   12.30
 -14  -2  -3   99.89   10.90
  14  -2   3   91.19   12.20
  14  -2   3  100.69   13.70
 -14   2  -3   99.99   13.10
  14   2   3   87.09   11.90
  14   2   3   95.29   12.90
  15  -2   3  242.08   20.30
 -15  -2  -3  228.68   17.30
  15   2   3  235.08   18.50
  15   2   3  257.87   19.00
 -15   2  -3  260.87   19.80
 -15  -3   3   40.80    8.30
  15  -3  -3   41.40   10.30
  15   3  -3   69.29    9.80
 -15   3   3   58.19   10.30
  14  -3  -3  337.97   22.20
 -14  -3   3  356.46   19.40
  14  -3  -3  386.36   23.70
  14   3  -3  359.86   20.20
  14   3  -3  368.46   23.00
 -14   3   3  338.47   21.70
  13  -3  -3   21.50    6.60
  13  -3  -3   20.20    6.60
 -13  -3   3    8.60    4.60
 -13   3   3   16.10    5.70
  13   3  -3    9.30    5.10
  13   3  -3   16.30    6.50
 -12  -3   3   15.90    5.30
 -12  -3   3   17.40    4.50
  12  -3  -3   21.30    6.10
  12  -3  -3   21.00    6.40
  12   3  -3   14.70    5.30
 -12   3   3   14.50    5.50
  12   3  -3   11.90    4.70
 -11  -3   3   41.20    5.90
  11  -3  -3   41.20    7.20
 -11  -3   3   37.70    5.60
  11   3  -3   36.80    8.50
  11   3  -3   39.30    6.00
 -11   3   3   32.70    6.50
  11   3  -3   37.20    5.00
 -10  -3   3   33.10    4.70
 -10  -3   3   42.30    5.50
  10  -3  -3   34.40    6.00
  10  -3  -3   38.20    7.10
  10   3  -3   36.70    5.40
  10   3  -3   37.30    4.80
  10   3  -3   33.00    6.60
 -10   3   3   28.90    5.60
   9  -3  -3    7.30    3.70
   9  -3  -3   14.90    4.60
  -9  -3   3   15.90    3.20
  -9  -3   3   12.20    3.40
   9   3  -3   12.40    4.00
   9   3  -3   12.80    2.90
  -9   3   3   11.40    4.30
   9   3  -3   17.00    3.50
  -9   3   3   12.50    3.80
   8  -3  -3  121.39    9.10
   8  -3  -3   86.89    7.80
   8  -3  -3  115.99    8.00
  -8  -3   3  102.39    6.80
  -8  -3   3  111.49    9.50
   8  -3  -3   87.59    8.00
   8   3  -3  100.79    6.60
   8   3  -3  107.49    8.70
  -8   3   3  101.19    7.90
  -8   3   3  104.09    8.50
   8   3  -3  102.89    6.60
   7  -3  -3    1.40    2.60
  -7  -3   3    0.70    2.60
   7  -3  -3    5.00    2.30
   7  -3  -3    2.20    2.60
  -7  -3   3    2.30    1.70
   7  -3  -3   -0.90    2.30
  -7  -3   3    4.60    1.80
   7   3  -3    4.30    1.80
  -7   3   3    5.90    2.40
   7   3  -3    0.70    2.60
   7   3  -3    2.00    1.50
  -7   3   3    7.80    2.60
  -6  -3   3   76.79    4.60
   6  -3  -3   70.49    5.90
   6  -3  -3   73.09    5.60
   6  -3  -3   72.29    6.30
  -6  -3   3   69.39    4.60
  -6  -3   3   73.99    7.00
   6  -3  -3   75.69    6.40
  -6   3   3   71.09    6.10
  -6   3   3   54.89    5.30
  -6   3   3   77.09    6.40
   6   3  -3   65.09    4.60
   6   3  -3   72.19    4.30
   6   3  -3   76.39    6.50
  -5  -3   3  441.26   17.10
   5  -3  -3  455.95   19.30
   5  -3  -3  429.96   18.70
  -5  -3   3  430.76   20.10
  -5  -3   3  448.26   17.70
   5   3  -3  411.56   16.70
  -5   3   3  436.96   19.60
   5   3  -3  435.16   17.80
   5   3  -3  450.25   20.00
  -5   3   3  434.36   19.00
  -5   3   3  447.66   19.90
   4  -3  -3 2418.96   88.99
   4  -3  -3 2387.06   87.59
  -4  -3   3 2371.76   88.99
  -4  -3   3 2392.06   86.69
  -4  -3   3 2375.56   85.79
   4  -3  -3 2353.46   88.59
   4  -3  -3 2374.46   88.19
   4   3  -3 2477.45   85.59
  -4   3   3 2393.96   88.79
  -4   3   3 2582.14   88.09
   4   3  -3 2334.87   86.89
  -4   3   3 2370.86   88.69
   4   3  -3 2457.45   88.99
   3  -3  -3  187.48    9.50
  -3  -3   3  200.28    7.60
  -3  -3   3  181.78    8.40
  -3  -3   3  197.58   10.00
   3  -3  -3  186.28    9.90
   3  -3  -3  180.48    9.60
   3  -3  -3  208.58   10.30
   3   3  -3  182.58    7.30
   3   3  -3  181.28    8.70
  -3   3   3  173.68    8.90
   3   3  -3  193.58    9.90
  -3   3   3  190.58    9.80
  -2  -3   3 3012.30  107.79
   2  -3  -3 3050.29  110.69
   2  -3  -3 3082.89  110.59
   2  -3  -3 3115.19  109.89
  -2  -3   3 3099.79  109.19
  -2  -3   3 3197.58  110.49
   2   3  -3 3031.50  107.89
  -2   3   3 3082.89  109.09
   2   3  -3 2819.62  109.99
   2   3  -3 2942.81  109.29
  -1  -3   3  105.29    6.60
  -1  -3   3   96.19    4.70
  -1  -3   3   92.09    4.40
  -1  -3   3   92.19    5.30
   1  -3  -3   88.19    4.50
   1  -3  -3   89.29    5.40
   1  -3  -3   89.19    5.80
  -1   3   3  101.69    6.20
  -1   3   3   94.29    4.70
   1   3  -3   99.99    5.50
   1   3  -3   87.29    5.60
  -1   3   3   96.19    5.70
   0  -3   3  364.26   14.60
   0  -3  -3  343.47   14.90
   0  -3   3  356.36   15.00
   0  -3  -3  345.67   13.20
   0  -3   3  378.86   15.30
   0  -3  -3  368.96   15.80
   0  -3   3  366.76   14.30
   0   3   3  321.07   13.30
   0   3  -3  382.46   15.10
   0   3   3  344.87   15.70
   0   3   3  345.47   14.90
   1  -3   3  199.08    9.20
  -1  -3  -3  187.58    9.30
   1  -3   3  203.78    9.20
  -1  -3  -3  192.38   10.00
   1  -3   3  200.98    9.80
   1  -3   3  201.38    9.80
   1  -3   3  199.68    9.40
   1   3   3  201.78   10.10
   1   3   3  187.68    9.10
  -1   3  -3  187.48    9.10
   2  -3   3  330.97   14.10
   2  -3   3  367.76   14.30
  -2  -3  -3  340.27   14.60
   2  -3   3  330.67   15.00
   2  -3   3  329.37   14.60
  -2  -3  -3  327.47   15.20
   2  -3   3  320.37   14.80
   2  -3   3  329.07   15.10
   2   3   3  331.57   14.30
   2   3   3  323.87   15.20
   3  -3   3 1490.95   57.29
   3  -3   3 1464.75   57.39
  -3  -3  -3 1512.15   57.09
  -3  -3  -3 1573.54   57.99
   3  -3   3 1612.04   56.29
   3  -3   3 1554.24   56.39
   3  -3   3 1550.64   57.79
   3  -3   3 1430.06   57.49
   3   3   3 1499.85   57.69
   3   3   3 1552.44   56.69
  -4  -3  -3    3.40    2.20
   4  -3   3    3.90    1.90
   4  -3   3    3.70    2.00
  -4  -3  -3    6.00    2.50
   4  -3   3    5.70    2.40
   4  -3   3    4.80    1.80
   4  -3   3    1.70    1.90
   4   3   3    3.30    0.70
   4   3   3   -0.80    1.50
  -4   3  -3    7.50    2.50
  -4   3  -3    2.80    2.20
  -5  -3  -3  372.26   17.30
   5  -3   3  352.46   17.60
   5  -3   3  368.16   16.40
   5  -3   3  355.26   17.30
  -5  -3  -3  372.16   17.90
  -5  -3  -3  372.96   14.70
   5  -3   3  354.66   17.90
   5   3   3  359.76   17.50
   5   3   3  378.76   16.70
  -5   3  -3  380.66   16.20
   5   3   3  378.16   14.40
  -5   3  -3  370.46   17.70
  -5   3  -3  384.16   18.00
  -6  -3  -3  378.36   18.80
  -6  -3  -3  393.76   19.50
  -6  -3  -3  414.16   16.40
   6  -3   3  388.26   17.90
   6  -3   3  421.06   20.10
   6  -3   3  376.56   19.20
  -6   3  -3  404.86   19.50
  -6   3  -3  395.76   19.50
   6   3   3  429.46   18.60
  -6   3  -3  408.66   17.80
   6   3   3  396.66   16.00
   6   3   3  424.46   19.50
  -7  -3  -3  187.78   11.70
  -7  -3  -3  179.08   12.10
  -7  -3  -3  185.78    9.20
   7  -3   3  187.78   12.00
   7  -3   3  184.68   12.10
   7  -3   3  192.48   10.60
   7  -3   3  184.88   11.20
   7   3   3  168.28   10.60
  -7   3  -3  178.88   11.60
   7   3   3  194.68   11.80
   7   3   3  189.38    8.70
  -7   3  -3  171.08   11.70
  -7   3  -3  182.08   10.30
  -8  -3  -3   61.39    8.30
   8  -3   3   52.89    6.40
  -8  -3  -3   53.39    7.20
  -8  -3  -3   65.09    5.20
   8  -3   3   65.49    8.30
  -8   3  -3   55.49    7.10
   8   3   3   60.59    4.60
  -8   3  -3   57.29    5.80
   8   3   3   78.29    7.10
   8   3   3   53.89    6.90
  -9  -3  -3   89.29    9.00
   9  -3   3   97.59    9.90
   9  -3   3  111.99    8.40
   9   3   3  122.59    9.10
   9   3   3   96.49    6.60
  -9   3  -3  108.89    9.40
  -9   3  -3   97.79    8.10
   9   3   3  106.39    8.80
  10  -3   3  225.08   13.90
 -10  -3  -3  220.08   12.30
  10  -3   3  245.78   16.30
  10   3   3  227.18   11.70
 -10   3  -3  233.78   13.70
  10   3   3  216.08   14.40
 -10   3  -3  207.08   14.60
  10   3   3  228.48   14.10
  11  -3   3    3.30    5.00
  11  -3   3   -0.30    3.80
 -11  -3  -3   -0.20    3.10
  11   3   3    0.40    3.40
 -11   3  -3    3.40    6.40
  11   3   3    2.40    4.30
 -11   3  -3    6.50    4.30
  11   3   3    0.00    3.10
 -12  -3  -3   58.09    7.20
  12  -3   3   52.99    9.60
  12  -3   3   68.59    9.40
  12   3   3   61.09    9.40
  12   3   3   58.69    7.10
 -12   3  -3   59.69    9.10
  12   3   3   54.99    8.40
  13  -3   3   22.00    8.20
 -13  -3  -3   20.00    5.60
  13  -3   3   16.80    7.20
 -13   3  -3   25.50    7.80
  13   3   3   19.60    7.30
  13   3   3   22.60    7.10
 -14  -3  -3  255.17   16.20
  14  -3   3  260.97   17.80
  14  -3   3  255.37   20.40
  14   3   3  211.08   17.40
 -14   3  -3  249.48   19.20
  14   3   3  220.98   17.90
  15  -4  -3  203.28   19.40
 -15  -4   3  184.98   14.40
  15   4  -3  201.98   18.20
 -15   4   3  225.08   17.90
  15   4  -3  201.88   15.00
  14  -4  -3    4.20    7.20
  14  -4  -3    9.90    7.30
 -14  -4   3   11.20    5.10
  14   4  -3   12.20    7.90
 -14   4   3   13.10    7.40
  14   4  -3    8.70    5.70
  13  -4  -3   10.40    6.90
  13  -4  -3   -9.50    5.60
 -13  -4   3    8.10    6.10
 -13  -4   3    2.90    4.40
  13   4  -3    9.60    6.70
  13   4  -3    2.00    4.40
 -13   4   3   -3.90    4.70
 -12  -4   3    0.70    5.00
  12  -4  -3    7.70    5.60
  12  -4  -3   15.30    6.40
 -12  -4   3   11.00    3.90
 -12   4   3    6.90    4.70
  12   4  -3    8.90    4.00
  12   4  -3   11.20    5.00
 -11  -4   3   13.70    4.50
  11  -4  -3   11.10    5.30
 -11  -4   3   12.40    3.40
 -11   4   3   16.30    5.20
  11   4  -3   12.80    4.10
  11   4  -3    9.90    4.70
  11   4  -3   14.00    3.80
 -10  -4   3  360.06   16.60
 -10  -4   3  345.57   16.30
  10  -4  -3  324.97   22.20
  10  -4  -3  337.47   19.30
 -10   4   3  298.77   20.40
  10   4  -3  384.76   23.20
  10   4  -3  323.57   15.90
  -9  -4   3  162.88    9.20
  -9  -4   3  143.09    9.00
   9  -4  -3  170.58   12.20
   9  -4  -3  156.88   11.70
   9   4  -3  168.38   11.80
   9   4  -3  159.38    8.70
  -9   4   3  152.18   11.10
   9   4  -3  144.59    8.90
   8  -4  -3   41.90    5.80
  -8  -4   3   46.60    5.60
   8  -4  -3   45.10    7.00
  -8  -4   3   33.10    4.10
   8  -4  -3   29.70    5.70
  -8   4   3   41.90    6.40
   8   4  -3   40.20    3.80
   8   4  -3   40.60    6.60
  -8   4   3   39.00    5.90
   8   4  -3   42.40    4.30
   7  -4  -3    2.00    3.00
  -7  -4   3    3.30    2.00
   7  -4  -3   -0.20    2.30
  -7  -4   3    5.20    1.90
   7  -4  -3   -1.30    2.50
  -7  -4   3   -2.00    4.00
   7  -4  -3    2.30    2.20
  -7   4   3    4.20    2.90
  -7   4   3    6.10    3.50
   7   4  -3    1.90    2.20
   7   4  -3    1.30    1.90
   7   4  -3    2.60    1.40
  -6  -4   3   47.70    3.80
   6  -4  -3   49.80    5.50
  -6  -4   3   51.09    4.00
   6  -4  -3   53.29    5.50
  -6  -4   3   40.90    6.50
   6  -4  -3   50.09    5.20
   6  -4  -3   56.79    6.10
   6  -4  -3   68.29    6.40
  -6   4   3   56.29    5.60
   6   4  -3   54.69    4.30
  -6   4   3   49.10    6.30
   6   4  -3   50.89    6.70
  -6   4   3   52.29    5.40
   6   4  -3   46.90    3.30
  -5  -4   3   89.69    7.20
  -5  -4   3   81.49    4.60
   5  -4  -3   74.89    6.70
   5  -4  -3   91.19    6.70
  -5  -4   3   76.79    4.80
   5  -4  -3   80.89    6.00
   5  -4  -3   81.49    6.70
   5   4  -3   78.99    5.20
   5   4  -3   79.49    4.10
   5   4  -3   81.19    6.90
  -5   4   3   81.79    6.30
  -5   4   3   78.09    6.80
  -4  -4   3   73.79    4.50
   4  -4  -3   76.49    5.20
   4  -4  -3   79.99    6.30
  -4  -4   3   71.09    4.10
  -4  -4   3   62.19    6.30
   4  -4  -3   76.09    5.80
   4  -4  -3   75.19    6.30
   4   4  -3   74.39    3.80
  -4   4   3   70.69    5.60
  -4   4   3   73.09    6.20
   4   4  -3   84.49    6.60
   4   4  -3   67.59    4.80
  -3  -4   3  216.28   12.30
   3  -4  -3  245.18   12.70
  -3  -4   3  253.17   10.00
   3  -4  -3  232.38   12.70
  -3  -4   3  245.28   10.80
   3  -4  -3  264.77   11.40
   3  -4  -3  226.98   11.80
  -3   4   3  246.48   12.60
  -3   4   3  259.77   11.70
   3   4  -3  249.38   11.60
   3   4  -3  237.38   13.90
   3   4  -3  241.18    9.90
  -2  -4   3   43.20    2.80
   2  -4  -3   47.90    4.80
  -2  -4   3   42.90    5.10
   2  -4  -3   49.20    5.00
   2  -4  -3   42.10    4.00
   2  -4  -3   46.90    3.40
  -2  -4   3   45.70    3.60
   2   4  -3   43.30    3.80
  -2   4   3   51.29    4.50
  -2   4   3   41.00    3.50
   2   4  -3   47.30    3.10
   2   4  -3   39.80    4.30
  -2   4   3   44.00    4.70
  -1  -4   3  209.88   10.90
   1  -4  -3  210.18   11.20
   1  -4  -3  221.68   10.40
  -1  -4   3  201.28   10.00
  -1  -4   3  215.68    9.10
   1  -4  -3  206.08    9.00
  -1   4   3  220.88    9.30
  -1   4   3  210.08   10.50
   1   4  -3  202.58   10.70
   1   4  -3  209.58    9.40
  -1   4   3  178.88   10.80
   1   4  -3  217.88   10.40
   0  -4   3  143.29    8.10
   0  -4   3  140.59    7.40
   0  -4   3  140.79    7.70
   0  -4  -3  132.39    5.90
   0  -4   3  133.89    6.80
   0  -4  -3  152.78    7.90
   0  -4  -3  129.99    8.50
   0  -4  -3  147.09    6.30
   0  -4   3  142.99    7.90
   0   4  -3  135.19    7.80
   0   4   3  128.69    8.30
   0   4   3  144.99    7.80
  -1  -4  -3 1085.49   44.30
   1  -4   3 1080.49   43.10
  -1  -4  -3 1140.59   43.10
  -1  -4  -3 1172.98   40.20
   1  -4   3 1180.88   42.70
   1  -4   3 1140.59   43.60
  -1  -4  -3 1054.69   40.10
   1  -4   3 1174.68   43.40
   1  -4   3 1149.89   43.60
   1   4   3 1151.58   44.40
  -1   4  -3 1146.99   43.30
   1   4   3 1116.69   42.90
   2  -4   3  238.58   12.20
   2  -4   3  249.28   12.40
  -2  -4  -3  251.47   11.80
  -2  -4  -3  219.18   12.60
   2  -4   3  234.98   11.70
   2  -4   3  246.28   12.20
   2  -4   3  225.28   11.60
   2  -4   3  254.37   11.90
   2   4   3  254.77   13.00
  -2   4  -3  240.78   11.70
   2   4   3  261.57   11.60
  -3  -4  -3  177.98    9.70
   3  -4   3  170.28    9.80
   3  -4   3  175.28    9.30
  -3  -4  -3  165.38   10.50
   3  -4   3  176.88   10.30
   3  -4   3  190.48   10.40
   3  -4   3  173.28    9.90
   3  -4   3  181.38    9.40
   3   4   3  165.58   10.10
   3   4   3  177.48    9.20
   4  -4   3   62.69    5.90
   4  -4   3   63.69    6.00
   4  -4   3   70.99    5.40
  -4  -4  -3   54.19    5.30
   4  -4   3   56.09    5.70
   4  -4   3   59.29    5.10
   4  -4   3   56.09    5.60
  -4  -4  -3   54.99    6.10
   4   4   3   56.09    5.80
   4   4   3   52.99    4.60
   5  -4   3  274.57   15.70
   5  -4   3  255.87   12.50
   5  -4   3  263.57   14.20
   5  -4   3  266.17   12.90
  -5  -4  -3  241.38   14.30
   5  -4   3  257.27   13.80
   5  -4   3  226.88   13.80
  -5  -4  -3  243.78   13.40
   5   4   3  243.88   10.20
  -5   4  -3  248.58   13.90
   5   4   3  252.47   14.00
   5   4   3  252.87    9.50
   5   4   3  255.67   12.60
  -6  -4  -3   -0.20    2.80
   6  -4   3    1.60    3.10
   6  -4   3    4.90    3.20
   6  -4   3    6.20    3.40
  -6  -4  -3    8.20    4.20
   6  -4   3    2.80    2.40
  -6  -4  -3    4.50    1.30
   6   4   3    6.50    3.30
   6   4   3    3.00    1.00
  -6   4  -3    2.50    2.80
   6   4   3    6.80    2.50
   7  -4   3  653.23   29.90
   7  -4   3  619.14   27.30
  -7  -4  -3  642.84   24.60
   7  -4   3  618.94   27.00
  -7  -4  -3  611.14   28.10
  -7  -4  -3  712.53   32.60
   7   4   3  616.94   27.00
   7   4   3  635.84   28.90
   7   4   3  648.74   24.10
  -7   4  -3  625.24   29.00
   8  -4   3   45.80    6.40
   8  -4   3   44.50    7.20
  -8  -4  -3   39.00    4.10
  -8  -4  -3   55.59    7.40
   8   4   3   44.60    6.60
  -8   4  -3   44.30    6.80
   8   4   3   54.29    6.30
  -8   4  -3   46.10    6.30
   8   4   3   49.80    3.80
  -9  -4  -3   42.70    4.80
   9  -4   3   45.60    6.80
   9  -4   3   51.79    9.60
  -9  -4  -3   47.90    7.40
  -9   4  -3   58.29    8.40
   9   4   3   47.00    6.30
   9   4   3   47.60    7.40
   9   4   3   37.50    4.20
  -9   4  -3   52.39    6.80
  10  -4   3   14.10    5.50
  10  -4   3   13.90    5.40
  10   4   3   13.80    4.50
  10   4   3   23.10    3.60
 -10   4  -3   15.80    5.50
  10   4   3   12.50    5.50
 -10   4  -3   24.90    6.20
  11  -4   3   86.89    9.60
 -11  -4  -3   79.79    7.40
  11  -4   3   89.89   11.80
  11   4   3   92.99   11.20
  11   4   3   83.49    9.70
 -11   4  -3  102.09   10.70
  11   4   3   75.09    6.80
 -12  -4  -3   87.39    8.40
  12  -4   3   53.79    9.20
  12  -4   3   65.09   11.50
  12   4   3   70.49    9.20
 -12   4  -3   86.79   11.80
  12   4   3   73.19    7.80
  12   4   3   83.99   11.30
 -13  -4  -3   21.10    5.70
  13  -4   3   22.10    7.10
  13   4   3   35.90    8.60
  13   4   3   20.50    7.20
  14  -5  -3  180.88   18.50
  14  -5  -3  180.28   18.10
 -14  -5   3  168.88   14.40
  14   5  -3  167.08   17.10
 -14   5   3  179.48   16.50
  14   5  -3  174.08   12.50
 -13  -5   3   39.10    7.90
  13  -5  -3   40.50    9.80
 -13  -5   3   41.20    6.50
  13  -5  -3   44.10    9.80
  13   5  -3   45.80    9.70
  13   5  -3   41.30    6.20
 -13   5   3   37.70    8.90
  12  -5  -3   55.49   10.50
 -12  -5   3   49.10    6.60
 -12  -5   3   54.29    8.70
  12  -5  -3   60.79    9.90
 -12   5   3   49.70    8.80
  12   5  -3   55.49    6.30
  12   5  -3   59.09    7.10
  12   5  -3   33.10    8.90
 -11  -5   3    2.00    3.20
 -11  -5   3    2.80    4.10
  11  -5  -3   -3.50    5.00
  11  -5  -3    2.30    4.70
  11   5  -3   -1.90    2.70
  11   5  -3    2.20    4.00
  11   5  -3    2.40    3.80
 -11   5   3    4.50    4.70
  10  -5  -3  352.66   21.70
  10  -5  -3  399.76   21.90
 -10  -5   3  393.06   17.50
 -10  -5   3  361.56   17.50
  10   5  -3  366.16   17.30
  10   5  -3  377.76   16.70
  10   5  -3  344.97   21.00
 -10   5   3  368.46   20.70
  -9  -5   3    1.40    2.10
   9  -5  -3    5.40    4.40
   9  -5  -3   -0.50    3.60
  -9  -5   3    2.60    3.00
   9   5  -3    3.50    4.50
  -9   5   3    6.20    3.90
   9   5  -3    2.20    2.10
   9   5  -3    0.70    2.80
   8  -5  -3    6.90    4.00
  -8  -5   3    7.50    2.60
  -8  -5   3   11.40    2.90
   8  -5  -3   12.20    4.70
  -8   5   3    7.90    3.80
   8   5  -3    8.10    2.20
   8   5  -3    7.80    3.70
   8   5  -3    8.70    2.70
   7  -5  -3   24.20    5.10
   7  -5  -3   15.90    4.70
  -7  -5   3    9.70    2.30
  -7  -5   3   12.10    2.70
   7  -5  -3   14.70    3.90
  -7   5   3    8.90    3.60
   7   5  -3   16.60    3.10
   7   5  -3   11.90    2.10
   7   5  -3   17.30    4.50
   6  -5  -3 1407.56   57.29
  -6  -5   3 1441.46   60.19
   6  -5  -3 1489.25   57.89
  -6  -5   3 1446.66   53.09
  -6  -5   3 1462.65   53.39
   6  -5  -3 1325.07   56.39
   6  -5  -3 1417.86   56.49
   6  -5  -3 1421.66   55.29
   6   5  -3 1510.35   57.79
   6   5  -3 1448.56   53.79
   6   5  -3 1484.15   52.39
  -6   5   3 1384.06   57.19
  -6   5   3 1414.16   56.09
  -5  -5   3   11.50    4.30
  -5  -5   3   12.20    2.30
   5  -5  -3   10.80    4.10
  -5  -5   3   15.90    2.40
   5  -5  -3   14.10    3.80
   5  -5  -3   15.10    3.20
   5  -5  -3    7.70    3.10
  -5   5   3   12.90    3.50
   5   5  -3   11.40    1.80
  -5   5   3    4.10    3.30
   5   5  -3   12.80    2.80
   5   5  -3   11.50    3.80
   4  -5  -3   16.30    3.70
   4  -5  -3   15.10    3.90
   4  -5  -3   14.30    3.10
  -4  -5   3   11.60    2.10
  -4  -5   3   14.20    4.00
   4  -5  -3   13.20    3.30
  -4  -5   3   11.10    2.10
   4   5  -3   11.30    2.50
  -4   5   3   15.00    3.30
   4   5  -3   13.00    3.70
  -4   5   3   13.80    3.60
   4   5  -3   10.60    1.70
   3  -5  -3  495.85   22.10
  -3  -5   3  541.75   23.70
   3  -5  -3  524.35   21.10
   3  -5  -3  532.45   23.70
  -3  -5   3  524.45   20.60
  -3  -5   3  501.25   19.90
  -3   5   3  511.95   21.50
  -3   5   3  497.35   22.90
   3   5  -3  503.85   21.10
   3   5  -3  490.55   20.00
   3   5  -3  497.05   23.10
  -2  -5   3  323.47   13.80
   2  -5  -3  377.76   14.70
   2  -5  -3  327.67   16.90
  -2  -5   3  321.97   16.50
  -2  -5   3  329.37   14.70
   2  -5  -3  330.87   15.60
   2  -5  -3  333.37   17.10
  -2   5   3  320.27   16.70
  -2   5   3  359.76   16.40
   2   5  -3  332.77   15.10
  -2   5   3  369.46   15.10
   2   5  -3  328.67   14.20
   2   5  -3  324.67   16.50
   1  -5  -3    4.50    1.40
   1  -5  -3   -0.60    2.70
   1  -5  -3    4.60    1.70
  -1  -5   3    1.50    1.70
   1  -5  -3    1.40    1.90
  -1  -5   3    3.80    2.10
  -1  -5   3   -0.20    2.50
   1   5  -3    4.60    2.30
  -1   5   3    2.90    2.00
   1   5  -3    5.40    1.80
  -1   5   3    6.50    2.70
   0  -5   3   55.09    5.70
   0  -5  -3   54.29    6.70
   0  -5   3   52.79    4.90
   0  -5  -3   52.59    3.40
   0  -5   3   49.70    4.40
   0  -5  -3   49.10    4.60
   0  -5   3   45.30    3.80
   0  -5  -3   54.19    3.20
   0  -5   3   46.10    4.50
   0   5   3   55.09    5.40
   0   5  -3   58.29    5.30
   0   5   3   46.70    4.50
  -1  -5  -3    8.10    2.50
  -1  -5  -3    5.90    0.80
   1  -5   3    8.10    2.40
   1  -5   3    8.70    2.80
   1  -5   3   10.20    3.00
   1  -5   3    5.30    2.40
   1  -5   3    7.10    2.30
  -1  -5  -3    5.90    0.80
   1   5   3    5.40    2.40
  -1   5  -3   11.00    2.90
   1   5   3    6.60    2.10
   2  -5   3  104.99    8.40
   2  -5   3  103.79    7.70
   2  -5   3  110.39    7.50
   2  -5   3  112.29    7.60
  -2  -5  -3  111.39    7.20
   2  -5   3  109.69    7.00
   2  -5   3   99.99    7.40
  -2  -5  -3  106.89    8.20
   2   5   3  116.39    7.10
   2   5   3  113.59    8.30
  -2   5  -3   91.89    7.00
   3  -5   3   23.80    4.10
  -3  -5  -3   14.30    4.00
   3  -5   3   21.90    3.90
   3  -5   3   24.70    4.00
  -3  -5  -3   24.80    3.80
   3  -5   3   19.60    4.20
   3  -5   3   22.60    4.10
   3  -5   3   23.10    4.30
   3   5   3   20.00    4.10
   3   5   3   17.50    3.10
   4  -5   3    7.70    3.00
   4  -5   3    4.00    2.50
   4  -5   3    2.60    2.60
   4  -5   3    4.70    2.90
  -4  -5  -3    3.10    2.90
   4  -5   3    3.80    2.90
  -4  -5  -3    1.40    3.70
   4  -5   3    4.90    2.60
   4   5   3    2.60    2.00
   4   5   3    1.90    1.80
   5  -5   3   -0.50    3.20
   5  -5   3    1.60    2.90
  -5  -5  -3    5.60    3.30
   5  -5   3    5.50    3.30
   5  -5   3   -0.40    2.50
   5  -5   3    3.00    3.00
   5  -5   3    0.80    2.70
   5   5   3    1.90    3.30
   5   5   3    1.10    2.10
   6  -5   3    1.10    3.10
   6  -5   3    6.90    3.20
  -6  -5  -3    5.60    3.80
   6  -5   3    6.60    3.80
   6  -5   3    0.30    2.60
   6   5   3    4.10    3.70
  -6   5  -3    4.10    3.20
   6   5   3    5.80    2.50
   7  -5   3  167.58   11.10
   7  -5   3  160.08   12.20
  -7  -5  -3  168.08   11.40
   7  -5   3  163.78   12.10
   7  -5   3  159.58   12.00
   7   5   3  163.58   10.10
   7   5   3  167.68    6.50
  -7   5  -3  161.38   12.00
   7   5   3  150.98   11.40
   8  -5   3   12.50    4.60
  -8  -5  -3   22.10    5.40
   8  -5   3   10.70    4.00
   8  -5   3   11.50    4.00
   8   5   3    8.40    3.30
   8   5   3    7.80    4.50
  -8   5  -3   15.10    5.50
   8   5   3   11.10    1.80
   9  -5   3   29.40    6.40
   9  -5   3   15.40    5.80
   9  -5   3   21.80    5.40
  -9  -5  -3   15.20    2.80
   9   5   3   18.30    4.50
   9   5   3   17.20    2.60
  -9   5  -3   22.40    5.80
   9   5   3   18.50    6.00
  10  -5   3   86.49    9.50
 -10  -5  -3   76.69    6.20
  10  -5   3   88.99   12.10
 -10   5  -3   78.29   10.70
  10   5   3   96.39   10.40
  10   5   3   77.29    8.40
  10   5   3   85.79    5.70
  11  -5   3   14.50    7.50
 -11  -5  -3   20.40    4.40
  11  -5   3   12.60    6.70
  11   5   3   23.90    4.00
 -11   5  -3   20.10    6.30
  11   5   3   24.20    6.50
  11   5   3   26.90    7.10
  12  -5   3   34.50    8.50
  12  -5   3   27.20    9.00
 -12  -5  -3   19.80    5.10
  12   5   3   55.29    9.60
  12   5   3   28.20    6.60
 -13  -5  -3    3.40    5.10
  13  -5   3   -9.20    7.50
  13  -5   3   -6.90    6.70
  13   5   3   13.90    8.00
  13   5   3    2.70    6.30
 -13   5  -3    2.20    7.50
  13  -6  -3    9.40    9.00
  13  -6  -3   -8.00    7.90
 -13  -6   3    1.60    4.90
  13   6  -3    9.70    8.70
  13   6  -3    0.70    4.30
 -13   6   3   -0.70    6.90
  12  -6  -3   64.09   20.00
 -12  -6   3   71.19   13.40
 -12  -6   3   60.59    7.30
  12  -6  -3   67.09   11.70
 -12   6   3   58.39   10.00
  12   6  -3   68.39    7.00
  12   6  -3   57.89    8.20
 -11  -6   3   31.30    5.60
 -11  -6   3   23.70    4.80
  11  -6  -3   17.80    7.90
  11  -6  -3   30.00    7.90
 -11   6   3   30.40    7.80
  11   6  -3   28.30    6.10
  11   6  -3   37.90    4.70
  11   6  -3   28.00    8.30
  10  -6  -3   32.70    8.10
 -10  -6   3   36.90    4.90
  10  -6  -3   56.09    9.30
 -10  -6   3   37.00    5.40
 -10   6   3   32.10    6.90
  10   6  -3   34.80    4.20
  10   6  -3   36.30    5.40
  10   6  -3   18.00    7.10
  -9  -6   3    6.50    3.40
   9  -6  -3   -0.20    5.00
   9  -6  -3    9.60    4.50
  -9  -6   3    1.90    2.50
   9   6  -3    4.60    5.30
   9   6  -3    4.20    3.40
   9   6  -3    5.20    2.30
  -9   6   3    4.90    4.30
   8  -6  -3   33.60    7.20
  -8  -6   3   19.80    3.70
  -8  -6   3   14.30    3.10
   8   6  -3   19.70    2.80
   8   6  -3   18.60    3.80
  -8   6   3   12.20    4.80
   8   6  -3    9.40    4.20
  -7  -6   3   23.80    3.30
   7  -6  -3   25.50    5.90
   7   6  -3   26.50    3.10
  -7   6   3   30.70    5.70
   7   6  -3   21.70    3.80
   7   6  -3   28.30    5.60
  -6  -6   3   36.60    3.70
   6  -6  -3   37.70    6.70
  -6  -6   3   29.30    3.70
   6  -6  -3   32.90    5.40
   6  -6  -3   23.20    5.20
   6   6  -3   29.10    4.20
   6   6  -3   33.20    3.30
  -6   6   3   32.10    5.30
   6   6  -3   41.20    6.90
  -6   6   3   23.70    5.50
  -5  -6   3   27.20    3.60
   5  -6  -3   37.70    6.70
   5  -6  -3   35.70    5.50
  -5  -6   3   31.30    3.40
   5   6  -3   24.90    5.60
   5   6  -3   31.20    3.10
   5   6  -3   33.40    4.20
  -5   6   3   34.00    6.20
  -5   6   3   32.40    5.20
   4  -6  -3   49.99    5.20
   4  -6  -3   47.40    6.90
  -4  -6   3   46.50    4.00
  -4  -6   3   47.70    4.40
   4  -6  -3   63.39    7.10
  -4   6   3   50.79    6.00
   4   6  -3   44.00    4.90
  -4   6   3   49.80    6.90
   4   6  -3   45.70    3.90
   4   6  -3   38.50    6.50
  -3  -6   3  271.17   12.30
   3  -6  -3  268.97   15.70
  -3  -6   3  263.57   13.20
   3  -6  -3  271.77   14.40
   3  -6  -3  288.77   13.30
  -3  -6   3  298.27   16.40
  -3  -6   3  275.57   12.60
   3   6  -3  266.67   13.20
   3   6  -3  283.97   15.70
   3   6  -3  289.07   12.60
  -3   6   3  284.07   15.40
   2  -6  -3  345.17   15.40
  -2  -6   3  320.97   15.60
   2  -6  -3  313.27   14.70
   2  -6  -3  336.77   18.00
   2  -6  -3  348.87   16.60
  -2  -6   3  328.57   15.10
   2  -6  -3  333.37   19.40
  -2  -6   3  334.27   17.70
  -2  -6   3  342.47   14.60
   2   6  -3  365.06   17.90
   2   6  -3  340.37   15.00
  -2   6   3  349.47   17.90
  -2   6   3  353.16   17.30
  -1  -6   3  188.48   11.70
  -1  -6   3  175.38    9.40
  -1  -6   3  171.98   10.40
   1  -6  -3  149.79    8.10
   1  -6  -3  173.28    8.70
   1  -6  -3  180.78   13.00
  -1  -6   3  169.58    9.70
  -1  -6   3  184.28    8.90
   1   6  -3  162.88    9.20
   1   6  -3  171.28   11.00
  -1   6   3  153.28   10.00
  -1   6   3  145.09   10.80
   0  -6  -3   63.89    6.10
   0  -6   3   74.39    6.20
   0  -6   3   74.79    5.50
   0  -6  -3   72.89    4.50
   0  -6   3   70.69    6.40
   0  -6   3   82.89    6.30
   0  -6   3   66.49    7.10
   0  -6  -3   79.69    4.40
   0   6   3   75.69    6.60
   0   6  -3   79.19    7.00
   0   6   3   88.39    7.80
   1  -6   3  192.18   11.40
   1  -6   3  227.28   12.00
  -1  -6  -3  223.58    8.30
  -1  -6  -3  208.28    8.30
  -1  -6  -3  196.68   11.30
   1  -6   3  216.58   10.90
   1  -6   3  219.98   11.90
  -1   6  -3  208.88   12.20
   1   6   3  192.38   12.90
   1   6   3  197.48   11.30
   2  -6   3  349.27   16.30
   2  -6   3  335.37   17.20
  -2  -6  -3  350.46   16.60
   2  -6   3  356.26   17.50
   2  -6   3  340.47   17.10
   2  -6   3  347.77   17.10
   2   6   3  342.37   18.40
  -2   6  -3  331.27   17.20
   2   6   3  353.26   16.50
   3  -6   3   95.79    8.00
   3  -6   3   83.19    8.00
   3  -6   3   95.99    7.80
  -3  -6  -3   84.09    7.10
   3  -6   3  100.49    8.20
   3   6   3   90.99    8.70
   3   6   3   90.49    6.90
   4  -6   3   12.60    4.20
  -4  -6  -3   10.90    4.10
   4  -6   3   15.80    4.00
   4  -6   3   11.00    4.10
   4  -6   3    8.70    3.40
   4  -6   3   12.70    4.00
   4  -6   3   10.40    4.20
   4   6   3   11.00    3.20
   4   6   3    7.90    4.30
   5  -6   3    5.70    4.00
   5  -6   3   11.10    4.80
   5  -6   3    9.90    4.00
   5  -6   3    7.80    3.80
  -5  -6  -3    3.50    4.00
   5   6   3   13.10    4.90
   5   6   3   10.40    3.30
   6  -6   3   24.60    5.80
  -6  -6  -3   24.20    5.60
   6  -6   3   31.30    5.40
   6  -6   3   13.50    5.30
   6  -6   3   15.10    5.30
   6   6   3   20.60    4.90
   6   6   3   20.10    4.00
   7  -6   3   50.69    8.50
   7  -6   3   70.59    8.20
   7  -6   3   80.49    8.70
   7  -6   3   65.69    8.00
  -7  -6  -3   63.49    8.30
   7   6   3   68.09    6.90
   7   6   3   80.59   10.30
   8  -6   3   78.29    8.20
   8  -6   3   71.89    9.80
   8  -6   3   59.89    9.50
   8   6   3   82.99   10.60
   8   6   3   72.89    7.40
   9  -6   3    0.30    5.40
   9  -6   3    0.00    4.80
   9  -6   3    9.90    5.90
   9   6   3    6.60    5.80
   9   6   3    7.40    3.90
  10  -6   3   35.90    9.10
  10  -6   3   48.60    8.10
  10  -6   3   58.89    9.90
  10   6   3   61.19    7.80
  10   6   3   59.89    9.70
 -10   6  -3   59.29    9.90
  11  -6   3   33.40    8.00
  11  -6   3   25.40    8.30
  11   6   3    7.40    7.60
  11   6   3   16.40    5.50
  11   6   3   20.40    2.70
  12  -6   3   87.19   11.70
  12  -6   3  125.79   16.20
  12  -6   3   90.39   13.50
 -12   6  -3   83.29   12.50
  12   6   3  112.19   11.60
  11  -7  -3   27.70   10.10
 -11  -7   3   22.40    4.50
  11  -7  -3   26.30    8.70
  11   7  -3   25.80    9.30
 -11   7   3   27.00    7.90
 -10  -7   3   21.90    4.80
  10  -7  -3   23.40    7.60
  10  -7  -3   26.30    8.80
 -10  -7   3   24.80    5.00
  10   7  -3   20.30    5.20
  10   7  -3   14.80    7.70
 -10   7   3   37.40    8.10
  10   7  -3   22.60    3.70
  -9  -7   3   33.70    6.30
  -9  -7   3   25.60    4.40
   9  -7  -3   51.49    9.70
   9  -7  -3   19.20    7.50
  -9   7   3   23.90    6.90
   9   7  -3   21.10    3.50
   9   7  -3   19.40    4.60
   9   7  -3   21.80    7.80
  -8  -7   3   30.20    4.10
   8  -7  -3   26.50    7.70
  -8  -7   3   35.50    4.60
   8  -7  -3   24.10    7.10
  -8   7   3   33.10    7.20
   8   7  -3   34.00    4.90
   8   7  -3   37.00    8.10
   8   7  -3   35.50    3.90
  -7  -7   3  220.78   10.50
   7  -7  -3  226.38   15.90
  -7  -7   3  217.18   11.00
   7  -7  -3  225.58   15.70
   7   7  -3  199.98   11.20
  -7   7   3  197.18   13.80
   7   7  -3  207.28   15.50
   7   7  -3  214.08   10.10
   6  -7  -3  314.17   19.10
  -6  -7   3  311.27   14.40
  -6  -7   3  319.57   13.90
   6  -7  -3  333.57   19.40
   6   7  -3  316.27   13.80
  -6   7   3  323.07   19.10
  -6   7   3  311.97   17.60
   6   7  -3  288.17   14.70
   6   7  -3  330.37   19.10
   5  -7  -3   49.40    8.00
  -5  -7   3   35.40    4.60
   5  -7  -3   33.30    5.70
  -5  -7   3   35.00    3.80
   5   7  -3   35.30    7.10
  -5   7   3   34.90    5.80
   5   7  -3   43.50    4.30
   5   7  -3   49.50    5.40
  -4  -7   3   -3.00    2.30
  -4  -7   3   -1.10    1.80
   4  -7  -3    0.00    3.10
  -4  -7   3   -0.60    2.90
   4   7  -3    1.80    2.20
  -4   7   3   -4.40    3.30
  -3  -7   3   56.99    4.80
  -3  -7   3   40.30    5.30
   3  -7  -3   56.39    5.80
  -3  -7   3   45.40    4.80
   3  -7  -3   58.69    8.20
   3  -7  -3   54.49    5.40
   3   7  -3   55.89    7.90
   3   7  -3   49.99    4.90
  -3   7   3   58.09    7.30
  -2  -7   3  174.48   10.30
   2  -7  -3  180.28   10.00
  -2  -7   3  183.68    9.80
   2  -7  -3  173.58    9.40
  -2  -7   3  163.48    9.30
   2  -7  -3  184.88   13.20
   2   7  -3  193.98   12.60
  -2   7   3  179.38   11.90
   2   7  -3  161.28    9.70
   1  -7  -3   13.10    3.90
  -1  -7   3   18.00    4.00
   1  -7  -3   12.60    2.80
   1  -7  -3   14.70    2.80
  -1  -7   3   14.30    3.30
  -1  -7   3   19.70    3.40
  -1   7   3   25.00    5.10
  -1   7   3    6.00    4.40
   1   7  -3   15.50    4.70
   0  -7   3  453.45   20.20
   0  -7   3  433.56   19.70
   0  -7   3  398.96   18.70
   0  -7  -3  431.66   17.00
   0  -7  -3  415.66   20.10
   0  -7   3  436.26   20.10
   0  -7  -3  415.56   17.20
   0   7   3  424.16   20.60
   0   7  -3  432.56   21.50
   0   7   3  460.35   22.90
  -1  -7  -3  117.19    8.80
   1  -7   3  110.49    8.80
   1  -7   3   93.39    7.40
  -1  -7  -3  108.19    4.60
   1  -7   3  100.09    8.00
  -1  -7  -3  101.29    4.60
   1  -7   3  107.49    8.40
   1   7   3  116.19    8.40
  -1   7  -3  101.39    9.40
  -2  -7  -3  213.18   12.60
   2  -7   3  212.68   12.90
   2  -7   3  185.28   12.60
   2  -7   3  204.28   11.70
   2  -7   3  198.48   12.50
   2  -7   3  210.58   13.40
   2   7   3  209.98   14.30
   2   7   3  215.88   12.20
   3  -7   3    2.00    3.40
   3  -7   3    7.30    4.20
   3  -7   3    7.40    3.80
  -3  -7  -3    3.80    3.80
   3  -7   3    2.80    3.80
   3   7   3    7.20    3.30
   3   7   3    7.10    4.60
   4  -7   3  196.98   13.50
  -4  -7  -3  191.98   12.80
   4  -7   3  182.98   12.50
   4  -7   3  193.08   12.80
   4   7   3  165.58   13.30
   4   7   3  191.18   11.20
   5  -7   3   12.80    4.80
   5  -7   3    7.50    4.30
  -5  -7  -3    3.80    5.40
   5  -7   3    1.30    4.30
   5   7   3    4.90    4.90
   5   7   3   10.10    3.20
   6  -7   3   23.90    6.70
  -6  -7  -3   26.70    7.70
   6  -7   3   17.10    6.00
   6  -7   3   15.60    5.00
   6   7   3   26.90    7.10
   6   7   3   24.20    4.70
   7  -7   3   14.00    5.90
   7  -7   3   16.90    5.20
   7  -7   3    2.10    5.40
   7   7   3    5.60    6.20
   7   7   3   12.90    4.40
   8  -7   3  238.68   17.70
   8  -7   3  216.38   16.40
   8  -7   3  229.38   17.50
   8   7   3  224.38   17.00
   8   7   3  225.38   13.40
   9  -7   3    7.30    6.60
   9  -7   3   11.80    8.20
   9  -7   3   16.90    6.10
   9   7   3   13.20    4.80
   9   7   3   17.60    7.70
  10  -7   3   42.80   14.30
  10  -7   3   34.40    8.60
  10   7   3   28.90    9.30
  10   7   3   26.10    6.00
   9  -8  -3  236.78   19.30
  -9  -8   3  250.17   11.80
   9   8  -3  241.18   19.80
  -9   8   3  263.77   18.20
   9   8  -3  264.47   12.00
   8  -8  -3   65.19   11.60
  -8  -8   3   93.79    9.00
   8  -8  -3   72.89   11.30
  -8  -8   3   79.69    5.80
  -8   8   3   79.49   10.50
   8   8  -3   81.59    6.00
   8   8  -3   78.39   11.40
  -7  -8   3   16.60    4.10
   7  -8  -3    2.70    6.50
  -7  -8   3    6.30    2.70
   7  -8  -3    3.30    5.40
  -7  -8   3   10.40    4.00
   7  -8  -3   19.10    7.30
  -7   8   3    3.50    5.50
   7   8  -3   14.40    3.20
   7   8  -3    4.80    6.50
  -6  -8   3   17.50    4.10
  -6  -8   3    8.20    2.70
   6  -8  -3   26.30    7.20
   6  -8  -3   15.70    5.50
  -6  -8   3   10.40    3.80
   6  -8  -3   14.70    6.70
   6   8  -3   11.20    6.60
   6   8  -3   10.90    3.20
   5  -8  -3  130.69   12.50
   5  -8  -3  137.29   12.50
  -5  -8   3  120.59    8.60
  -5  -8   3  124.09    7.40
  -5  -8   3  117.19    8.40
   5  -8  -3  130.19   10.40
  -5   8   3  139.99   13.00
   5   8  -3  131.29    8.10
   5   8  -3  122.29   12.40
   4  -8  -3    9.40    3.90
  -4  -8   3    6.40    3.70
  -4  -8   3    4.00    3.70
  -4  -8   3    8.40    4.00
   4  -8  -3    8.80    4.20
   4  -8  -3    7.40    5.70
   4   8  -3   13.50    3.60
   4   8  -3   13.20    6.00
  -4   8   3   14.40    5.50
  -3  -8   3   26.30    4.40
  -3  -8   3   28.90    4.10
   3  -8  -3   41.00    7.40
   3  -8  -3   30.40    5.10
  -3  -8   3   28.30    5.00
   3  -8  -3   32.30    5.00
  -3   8   3   22.60    6.30
   3   8  -3   30.10    7.20
  -2  -8   3    4.00    3.20
   2  -8  -3    8.50    3.40
   2  -8  -3    5.20    5.70
  -2  -8   3    9.40    4.20
  -2  -8   3   10.00    3.60
  -2  -8   3   11.90    3.30
   2  -8  -3   10.90    3.20
   2   8  -3    4.90    4.80
  -2   8   3    9.50    5.00
  -1  -8   3  204.88   11.30
  -1  -8   3  192.58   12.30
   1  -8  -3  222.88   15.30
  -1  -8   3  167.48   10.70
   1  -8  -3  188.18   10.10
  -1  -8   3  201.48   12.10
   1  -8  -3  186.78    9.70
  -1   8   3  204.58   14.80
  -1   8   3  210.08   13.50
   1   8  -3  199.68   14.10
   0  -8   3   10.40    4.00
   0  -8   3   18.80    4.70
   0  -8  -3   10.20    2.20
   0  -8   3    5.30    4.50
   0  -8   3    3.30    3.30
   0  -8  -3    8.40    2.20
   0   8  -3   11.80    4.80
   0   8   3    8.30    4.10
   0   8   3    6.10    5.20
   1  -8   3   -4.80    4.50
   1  -8   3    0.60    3.70
   1  -8   3    1.80    4.00
   1  -8   3    4.40    3.70
   1   8   3   -0.90    3.40
   1   8   3    2.50    5.20
  -1   8  -3    0.60    4.30
   2  -8   3   48.20    9.10
   2  -8   3   40.30    6.20
   2  -8   3   22.00    5.70
   2   8   3   44.30    7.90
   2   8   3   39.50    6.10
   3  -8   3   25.40    5.80
   3  -8   3   21.40    5.70
   3  -8   3   19.70    6.20
   3   8   3   22.00    4.80
   3   8   3   26.10    7.50
   4  -8   3    7.70    4.60
   4  -8   3    7.50    4.90
   4   8   3    8.60    3.80
   4   8   3   13.60    6.30
   5  -8   3    8.60    5.10
   5  -8   3   21.60    6.40
   5  -8   3    8.50    5.70
   5   8   3   13.80    4.60
   5   8   3   21.50    6.60
   6  -8   3   11.00    6.10
   6  -8   3    5.40    5.60
   6  -8   3   -0.70    5.20
   6   8   3    2.20    6.10
   6   8   3    9.40    4.30
   7  -8   3  119.29   12.60
   7  -8   3  101.19   13.20
   7  -8   3  153.58   13.70
   7   8   3  133.69   10.50
   8  -8   3   39.30    9.00
   8  -8   3   31.80    8.40
   8  -8   3   21.20    9.00
   8   8   3   40.50   10.00
   8   8   3   38.90    7.70
   7  -9  -3    4.20    8.10
   7  -9  -3    5.10    6.90
   7   9  -3   -1.30    8.10
   6  -9  -3   -1.70    5.50
  -6  -9   3    2.10    2.50
   6  -9  -3   -1.70    7.30
   6  -9  -3   11.30    8.10
  -6  -9   3   -5.30    3.40
   6   9  -3   -5.90    4.90
   5  -9  -3    2.00    6.70
   5  -9  -3    2.50    5.50
  -5  -9   3    6.20    2.60
   5  -9  -3    7.40    7.70
  -5  -9   3   -1.80    3.70
   5   9  -3    1.40    7.00
   4  -9  -3   11.60    5.10
   4  -9  -3   16.50    7.80
  -4  -9   3    8.20    5.00
  -4  -9   3   13.80    5.60
  -4  -9   3    9.40    6.40
   4  -9  -3   23.40    7.60
  -4   9   3   19.60    7.00
   4   9  -3   15.90    7.40
  -3  -9   3   10.10    3.30
  -3  -9   3   10.20    4.50
   3  -9  -3   18.50    7.60
  -3  -9   3   18.90    4.90
  -3  -9   3    5.90    4.80
   3  -9  -3    6.00    4.50
   3  -9  -3   11.10    4.80
  -3   9   3    0.60    5.70
   3   9  -3    8.40    6.50
   2  -9  -3   28.10    5.00
   2  -9  -3   33.60    9.20
  -2  -9   3   50.69    9.60
  -2  -9   3   29.30    4.80
  -2  -9   3   39.40    6.30
   2  -9  -3   35.80    5.20
   2   9  -3   46.50    8.80
  -2   9   3   34.70    7.60
  -1  -9   3    7.70    5.00
   1  -9  -3    2.50    6.40
   1  -9  -3   -1.00    2.90
  -1  -9   3    6.90    4.90
   1  -9  -3    7.20    3.10
  -1  -9   3    3.00    5.20
  -1  -9   3    2.40    3.70
  -1   9   3   -0.50    5.40
  -1   9   3    6.30    6.20
   1   9  -3    3.60    6.10
   0  -9  -3  194.88    8.30
   0  -9   3  175.88   11.70
   0  -9   3  158.18   12.50
   0  -9  -3  175.58    8.10
   0   9   3  197.18   15.10
   0   9   3  165.48   13.50
   0   9  -3  207.78   15.40
   1  -9   3   31.10    5.80
   1  -9   3   24.00    7.70
   1  -9   3   18.20    5.90
   1   9   3   10.30    5.70
   1   9   3   18.30    7.20
  -1   9  -3   12.90    6.70
   2  -9   3    8.10    5.20
   2  -9   3    8.70    5.80
   2  -9   3    0.00    5.30
   2   9   3    1.60    6.20
   2   9   3   11.30    5.70
   3  -9   3   77.29   10.20
   3  -9   3  115.29   10.70
   3  -9   3  102.99   11.30
   3   9   3  101.69   15.00
   4  -9   3  144.79   13.50
   4  -9   3  135.29   12.60
   4   9   3  139.79   14.50
   5  -9   3    2.00    6.00
   5  -9   3    6.00    7.80
   5  -9   3   21.90    7.90
   5   9   3    0.10    5.80
   5   9   3    0.00    5.60
   6  -9   3   11.90    8.70
   6  -9   3   -8.30    6.40
   6  -9   3   20.00    8.00
   6   9   3    9.70    5.80
   6   9   3    7.10    8.40
 -16   0   4  366.96   23.10
  16   0  -4  414.46   24.40
 -15   0   4   -2.30    5.30
  15   0  -4   -5.40    6.80
  15   0  -4   -2.20    5.90
  14   0  -4   70.19   11.30
 -14   0   4  106.89   10.40
  14   0  -4   87.99   11.10
 -13   0   4   -2.60    3.90
  13   0  -4    2.10    4.20
  13   0  -4    2.40    5.30
 -12   0   4  624.54   28.60
  12   0  -4  601.84   30.10
  12   0  -4  618.24   29.10
 -11   0   4   -0.70    2.60
  11   0  -4   -0.20    3.90
  11   0  -4    0.40    3.10
  11   0  -4    2.10    3.70
  10   0  -4  961.40   40.90
 -10   0   4  905.11   40.30
 -10   0   4  932.61   39.00
  10   0  -4  936.61   38.90
  10   0  -4  983.20   38.70
  10   0  -4 1005.70   40.00
  -9   0   4    1.40    3.30
   9   0  -4   -1.30    2.20
  -9   0   4    1.80    2.20
   9   0  -4   -4.10    1.80
   9   0  -4   -2.30    2.00
   8   0  -4  199.18   11.90
   8   0  -4  182.88   10.20
  -8   0   4  202.78   10.80
   8   0  -4  186.38   10.50
  -8   0   4  200.68   11.80
   8   0  -4  204.18   11.10
   7   0  -4    1.30    1.60
   7   0  -4    2.40    1.80
   7   0  -4    0.00    1.50
   7   0  -4    0.80    1.60
  -7   0   4   -0.10    2.20
   6   0  -4   10.50    2.20
  -6   0   4    4.00    1.90
   6   0  -4    7.90    2.10
   6   0  -4    7.80    1.90
   6   0  -4   14.70    2.50
  -6   0   4   12.60    2.30
  -5   0   4    0.20    1.10
  -5   0   4   -0.40    0.90
   5   0  -4    0.10    1.00
   5   0  -4   -1.30    0.90
   5   0  -4   -0.10    1.00
   5   0  -4    0.20    0.80
  -4   0   4 3596.74  158.28
   4   0  -4 3669.03  158.78
   3   0  -4    0.60    0.60
  -3   0   4   -0.30    0.50
   3   0  -4    0.20    0.50
  -3   0   4    0.70    0.70
  -3   0   4   -0.40    0.50
   3   0  -4    1.30    1.00
   2   0  -4 3294.67  140.19
  -2   0   4 3442.56  141.29
   1   0  -4    0.30    0.60
  -1   0   4    0.00    0.50
  -1   0   4    0.00    0.40
   1   0  -4    0.30    0.50
   1   0  -4   -0.50    0.50
  -1   0   4    0.40    0.50
   0   0  -4  468.55   17.90
   0   0   4  475.15   17.70
   0   0  -4  434.56   16.90
   0   0  -4  472.05   17.70
   0   0  -4  462.65   16.90
   0   0   4  451.25   17.70
  -1   0  -4    1.20    0.90
  -1   0  -4   -0.90    0.40
   1   0   4    0.00    0.40
  -1   0  -4    0.00    0.60
   1   0   4    0.30    0.70
   1   0   4   -0.80    0.70
   2   0   4  352.36   14.90
   2   0   4  373.66   14.00
  -2   0  -4  379.46   15.70
   2   0   4  381.06   15.70
   2   0   4  372.76   15.00
  -2   0  -4  348.37   14.10
   3   0   4    0.50    0.90
  -3   0  -4   -1.70    1.10
  -3   0  -4    1.20    0.90
   3   0   4    1.00    1.00
   3   0   4    2.30    0.90
   3   0   4    0.30    1.00
  -4   0  -4 3059.99  111.69
   4   0   4 3176.78  112.79
   4   0   4 3084.09  110.89
  -4   0  -4 3104.59  112.89
   4   0   4 3022.70  111.49
  -4   0  -4 3086.59  110.99
   5   0   4   -1.90    1.40
   5   0   4   -0.80    1.30
  -5   0  -4    0.70    2.00
   5   0   4    2.00    1.80
  -5   0  -4   -1.00    1.40
  -5   0  -4    0.70    1.60
   6   0   4   48.80    5.50
  -6   0  -4   51.29    5.70
   6   0   4   66.09    5.00
  -6   0  -4   61.19    5.10
  -6   0  -4   65.99    5.30
   6   0   4   62.19    5.00
  -7   0  -4   -0.90    2.70
  -7   0  -4    0.40    1.70
   7   0   4    0.90    2.30
   7   0   4    1.00    2.00
   7   0   4    1.00    2.00
  -7   0  -4   -1.10    2.00
   8   0   4 1399.46   55.19
   8   0   4 1411.46   57.29
  -8   0  -4 1471.05   55.79
  -8   0  -4 1414.56   57.49
  -8   0  -4 1471.45   56.09
   8   0   4 1463.85   55.69
  -9   0  -4   -0.40    3.50
   9   0   4   -0.70    3.00
  -9   0  -4   -3.10    2.40
   9   0   4    2.00    3.00
   9   0   4   -0.20    2.60
 -10   0  -4  169.58   11.50
 -10   0  -4  159.68   11.20
  10   0   4  153.18   10.70
  10   0   4  175.38   13.00
 -11   0  -4   -2.30    4.80
 -11   0  -4   -0.60    3.50
  11   0   4    0.10    4.20
  11   0   4   -2.50    4.20
 -12   0  -4   33.30    7.30
  12   0   4   40.00    6.70
  12   0   4   32.70    7.10
 -13   0  -4    0.00    5.00
  13   0   4    0.50    6.60
  13   0   4    9.40    5.60
 -14   0  -4   12.50    6.30
  14   0   4   11.50    6.00
  14   0   4   11.10    7.50
  15   0   4  -11.40    7.20
  15   0   4   11.20    7.50
 -15   0  -4    7.60    7.60
  16  -1  -4   -8.10    9.50
 -16  -1   4    1.80    6.40
  16  -1  -4   -2.40    6.80
  16   1  -4    2.10    7.30
 -16   1   4   12.00    7.20
  16   1  -4   -5.30    9.00
  15  -1  -4    4.90    6.70
 -15  -1   4   16.00    6.60
  15  -1  -4   12.10    8.10
 -15   1   4   15.40    6.90
  15   1  -4   14.70    8.30
  15   1  -4   17.90    6.60
 -14  -1   4  222.18   15.10
  14  -1  -4  209.18   15.80
  14  -1  -4  216.58   16.90
 -14   1   4  199.98   15.00
  14   1  -4  185.88   15.10
  13  -1  -4    7.80    5.00
 -13  -1   4    2.20    3.80
  13  -1  -4    5.40    5.30
  13   1  -4   -0.30    5.20
  13   1  -4    1.00    4.30
 -13   1   4    2.50    3.90
 -12  -1   4   -0.80    3.20
  12  -1  -4   -0.50    4.40
  12  -1  -4    4.50    4.10
  12   1  -4   -4.40    4.30
  12   1  -4    3.80    3.70
 -11  -1   4  122.69    9.20
  11  -1  -4  143.49   10.80
  11  -1  -4  121.39   10.80
 -11   1   4  134.99   10.00
  11   1  -4  131.19    9.90
  11   1  -4  132.29    9.80
  11   1  -4  125.19   10.60
 -10  -1   4  344.47   19.60
  10  -1  -4  343.17   17.60
  10  -1  -4  376.06   19.30
  10  -1  -4  392.06   19.00
  10  -1  -4  392.36   19.90
 -10  -1   4  373.16   18.00
  10   1  -4  387.96   20.30
  10   1  -4  390.76   17.70
  10   1  -4  350.86   17.90
 -10   1   4  373.06   19.80
  10   1  -4  353.26   17.60
  -9  -1   4  230.78   12.50
   9  -1  -4  241.38   13.10
   9  -1  -4  249.08   14.20
   9  -1  -4  227.58   13.50
  -9  -1   4  215.98   13.80
   9  -1  -4  242.28   12.60
  -9   1   4  230.68   13.60
   9   1  -4  260.27   12.50
   9   1  -4  248.98   14.60
  -9   1   4  257.57   13.40
   9   1  -4  227.38   12.30
  -8  -1   4   38.00    5.60
   8  -1  -4   37.40    4.10
  -8  -1   4   35.60    4.50
   8  -1  -4   39.00    4.90
   8  -1  -4   28.90    4.60
   8  -1  -4   31.90    5.30
   8   1  -4   30.80    4.20
  -8   1   4   32.40    4.50
  -8   1   4   41.90    5.90
   8   1  -4   36.10    3.80
   8   1  -4   38.30    4.60
   8   1  -4   47.80    6.20
   7  -1  -4  454.55   20.30
   7  -1  -4  462.55   19.80
   7  -1  -4  468.65   20.80
   7  -1  -4  457.35   19.40
  -7  -1   4  452.55   20.80
  -7  -1   4  430.96   19.10
  -7   1   4  439.76   20.40
   7   1  -4  439.66   20.90
   7   1  -4  449.86   19.00
   7   1  -4  469.15   18.90
   7   1  -4  451.75   19.20
  -7   1   4  423.76   19.50
  -6  -1   4  328.47   16.10
  -6  -1   4  355.56   15.10
   6  -1  -4  336.87   16.10
   6  -1  -4  348.67   15.10
   6  -1  -4  375.06   16.10
   6  -1  -4  328.47   15.20
   6   1  -4  343.17   14.80
  -6   1   4  357.06   16.30
   6   1  -4  349.87   14.50
   6   1  -4  348.47   16.40
  -6   1   4  319.67   15.20
   6   1  -4  336.27   14.70
  -5  -1   4   20.40    2.60
   5  -1  -4   25.40    2.80
   5  -1  -4   25.40    2.60
   5  -1  -4   18.80    3.30
  -5  -1   4   17.00    3.00
  -5   1   4   19.50    2.80
   5   1  -4   28.20    2.70
   5   1  -4   31.70    4.10
  -5   1   4   17.90    3.00
  -5   1   4   30.00    3.10
   5   1  -4   24.50    2.40
   5   1  -4   24.80    2.30
   4  -1  -4 1868.81   67.69
   4  -1  -4 1885.21   68.69
  -4  -1   4 1901.01   67.59
   4  -1  -4 1898.91   68.69
  -4   1   4 1831.92   67.79
   4   1  -4 1822.32   66.49
   4   1  -4 1838.12   68.69
  -4   1   4 1880.21   68.49
   4   1  -4 1868.41   66.79
  -4   1   4 1901.51   68.09
   4   1  -4 1748.53   67.39
  -3  -1   4 2200.58   80.99
   3  -1  -4 2233.78   81.19
  -3  -1   4 2181.88   79.29
  -3   1   4 2173.98   80.99
   3   1  -4 2252.67   80.39
   3   1  -4 2316.17   81.29
  -3   1   4 2267.87   80.49
  -2  -1   4  155.38    6.40
   2  -1  -4  154.88    7.20
   2  -1  -4  161.38    7.90
  -2  -1   4  183.08    7.80
   2  -1  -4  164.78    7.50
  -2  -1   4  164.18    7.50
  -2   1   4  160.38    7.20
   2   1  -4  183.88    6.50
   2   1  -4  174.58    7.80
  -2   1   4  164.68    7.80
  -2   1   4  169.58    7.50
   1  -1  -4 1978.30   69.39
   1  -1  -4 1914.21   69.19
  -1  -1   4 1886.61   68.69
   1   1  -4 1895.91   68.39
   0  -1  -4   44.10    2.80
   0  -1   4   44.20    2.80
   0  -1  -4   47.40    2.60
   0  -1   4   47.50    2.20
   0  -1   4   44.00    3.10
   0  -1  -4   52.59    3.20
   0   1   4   41.20    2.40
   0   1  -4   37.30    3.00
   0   1  -4   42.40    2.80
   0   1  -4   46.30    2.30
   0   1   4   43.20    2.80
   0   1   4   43.80    3.00
   1  -1   4 1041.70   40.80
   1  -1   4 1153.78   41.10
  -1  -1  -4 1117.09   41.10
  -1  -1  -4 1102.19   39.90
  -1  -1  -4 1012.20   40.20
  -1   1  -4 1157.98   41.20
  -1   1  -4 1053.79   40.80
   1   1   4 1144.79   39.90
   1   1   4 1067.59   40.80
   1   1   4 1151.58   40.50
  -2  -1  -4   73.09    4.30
  -2  -1  -4   68.59    4.80
   2  -1   4   67.49    3.20
   2  -1   4   64.19    4.50
   2  -1   4   76.89    4.90
   2  -1   4   68.79    4.60
  -2   1  -4   72.79    4.80
   2   1   4   69.49    4.10
  -2   1  -4   69.59    3.20
   2   1   4   73.69    3.90
   2   1   4   75.29    3.90
   2   1   4   69.79    4.60
   3  -1   4   88.59    5.70
  -3  -1  -4   94.69    5.40
  -3  -1  -4   94.39    6.10
   3  -1   4   88.69    6.00
   3  -1   4   94.39    5.70
   3  -1   4   86.99    4.50
   3   1   4   93.19    5.30
  -3   1  -4   87.29    6.00
   3   1   4   91.79    4.90
  -3   1  -4   90.59    4.40
   3   1   4   95.79    5.00
   3   1   4   80.79    5.70
  -4  -1  -4  596.54   25.60
  -4  -1  -4  612.44   24.30
  -4  -1  -4  641.84   25.10
   4  -1   4  618.84   25.90
   4  -1   4  615.94   25.20
   4  -1   4  632.44   23.90
   4   1   4  660.03   24.80
   4   1   4  587.64   25.50
   4   1   4  606.94   24.00
  -4   1  -4  619.94   26.00
  -4   1  -4  618.94   25.40
  -4   1  -4  627.74   23.80
   5  -1   4   43.50    3.70
  -5  -1  -4   47.40    4.90
   5  -1   4   43.50    4.40
  -5  -1  -4   41.80    4.50
  -5  -1  -4   42.40    3.70
  -5   1  -4   52.49    5.10
   5   1   4   43.00    3.70
   5   1   4   44.20    4.00
   5   1   4   40.60    5.20
  -5   1  -4   41.30    4.30
  -5   1  -4   43.80    3.60
   6  -1   4   56.89    4.70
  -6  -1  -4   59.39    5.20
  -6  -1  -4   51.89    5.70
   6  -1   4   43.10    4.70
   6  -1   4   54.49    5.60
  -6  -1  -4   52.59    4.60
  -6   1  -4   48.90    4.40
  -6   1  -4   55.79    5.10
   6   1   4   53.39    5.50
  -6   1  -4   40.80    5.50
   6   1   4   53.79    4.50
   6   1   4   58.39    5.00
   7  -1   4    6.90    2.70
   7  -1   4    5.80    2.40
  -7  -1  -4    9.70    3.30
   7  -1   4    9.40    3.50
  -7  -1  -4    9.80    3.50
  -7  -1  -4   13.00    3.10
   7   1   4   13.70    3.70
  -7   1  -4    8.80    3.10
  -7   1  -4   11.80    2.90
   7   1   4    7.10    2.10
  -8  -1  -4  220.48   12.30
   8  -1   4  230.08   14.20
   8  -1   4  275.47   13.70
   8  -1   4  241.88   14.30
  -8  -1  -4  224.78   13.20
  -8  -1  -4  248.88   14.60
  -8   1  -4  236.58   13.50
   8   1   4  208.88   12.60
  -8   1  -4  247.68   12.80
   8   1   4  235.48   12.10
   8   1   4  239.48   14.10
  -8   1  -4  239.88   14.60
   9  -1   4    5.30    3.50
  -9  -1  -4   10.00    3.30
   9  -1   4    3.50    3.50
   9  -1   4   12.00    4.60
  -9  -1  -4   19.20    6.10
   9   1   4    3.90    3.10
  -9   1  -4   10.20    3.80
   9   1   4   11.80    3.20
   9   1   4    9.10    3.90
  -9   1  -4   12.30    4.30
  10  -1   4  263.17   17.10
 -10  -1  -4  275.17   16.20
 -10  -1  -4  284.77   15.50
  10  -1   4  273.87   15.60
 -10   1  -4  254.77   15.90
  10   1   4  312.97   17.60
  10   1   4  297.67   16.00
  10   1   4  279.07   14.70
  11  -1   4   52.19    8.70
 -11  -1  -4   47.60    6.70
  11  -1   4   53.99    7.50
  11   1   4   69.99    7.70
 -11   1  -4   63.59    8.50
  11   1   4   61.29   10.70
  12  -1   4    6.80    5.00
  12  -1   4    2.40    4.10
 -12  -1  -4    2.10    4.10
  12   1   4    4.70    5.00
 -12   1  -4   -1.80    4.50
  12   1   4   -1.40    4.70
  13  -1   4   42.20    9.20
 -13  -1  -4   57.29    8.50
  13  -1   4   66.69   10.00
  13   1   4   48.00   10.10
 -13   1  -4   56.09    9.10
  13   1   4   57.79    9.40
  14  -1   4   28.00    8.50
  14  -1   4   26.70    8.10
 -14  -1  -4   41.70    8.10
  14   1   4   19.60    7.90
  14   1   4   34.60    7.90
 -14   1  -4   29.40    8.60
 -16  -2   4   53.79    9.40
  16  -2  -4   32.30   10.00
  16   2  -4   33.30   10.60
 -16   2   4   43.60    9.50
  16   2  -4   30.30    8.30
  15  -2  -4    7.00    7.00
 -15  -2   4    9.90    5.60
  15  -2  -4    6.60    7.70
 -15   2   4   10.20    6.60
  15   2  -4   10.00    6.70
  15   2  -4   -3.10    5.00
  14  -2  -4  189.48   15.70
 -14  -2   4  181.08   13.10
  14  -2  -4  172.18   15.40
 -14   2   4  178.88   14.50
  14   2  -4  154.38   14.90
  14   2  -4  197.78   14.10
  13  -2  -4   11.00    5.20
 -13  -2   4    3.40    4.40
  13  -2  -4   -3.30    5.10
  13   2  -4   10.10    5.10
  13   2  -4   -2.40    5.20
 -13   2   4    2.50    4.30
 -12  -2   4   66.79    7.00
  12   2  -4   74.99    8.20
  12   2  -4   68.19    9.80
  12   2  -4   61.99    7.70
 -12   2   4   64.09    8.50
 -11  -2   4  249.08   13.60
  11  -2  -4  238.98   15.40
  11  -2  -4  217.08   15.10
  11   2  -4  251.27   15.90
  11   2  -4  253.57   14.00
 -11   2   4  260.97   15.00
  11   2  -4  225.48   13.10
  11   2  -4  238.58   13.50
  10  -2  -4   87.19    8.50
  10  -2  -4   96.69    9.60
  10  -2  -4   86.79    8.50
 -10  -2   4   93.99    7.10
 -10  -2   4   78.29    6.80
  10   2  -4   92.99    7.40
 -10   2   4   87.09    8.00
 -10   2   4   86.29    9.20
  10   2  -4   77.39    6.80
  10   2  -4   84.09    6.70
  10   2  -4   87.69    8.80
  -9  -2   4   11.40    3.10
  -9  -2   4   10.90    3.80
   9  -2  -4   14.80    3.90
   9  -2  -4   12.50    4.10
   9  -2  -4   15.60    4.00
   9  -2  -4    7.80    3.00
  -9  -2   4   14.10    3.10
  -9   2   4   16.30    4.60
   9   2  -4    5.10    2.80
  -9   2   4   10.80    3.00
   9   2  -4   10.20    2.70
   9   2  -4    9.50    2.80
   8  -2  -4   12.80    3.40
  -8  -2   4   14.70    2.80
   8  -2  -4   19.20    4.00
   8  -2  -4   17.50    3.70
  -8  -2   4   17.10    3.10
   8   2  -4   19.60    3.30
   8   2  -4   18.80    3.00
  -8   2   4   16.60    3.70
   8   2  -4   11.10    3.70
  -8   2   4   12.60    3.00
   7  -2  -4    2.10    1.90
   7  -2  -4    2.60    1.50
   7  -2  -4    4.80    2.30
   7  -2  -4    0.30    1.90
  -7  -2   4    4.90    2.60
  -7  -2   4    2.00    1.50
  -7  -2   4    2.50    1.50
   7   2  -4    0.50    1.90
  -7   2   4    1.90    2.40
   7   2  -4    1.40    1.40
   7   2  -4    1.30    1.50
  -7   2   4    1.80    1.70
  -6  -2   4  307.27   12.50
  -6  -2   4  284.77   14.90
   6  -2  -4  300.07   14.10
  -6  -2   4  284.57   13.00
   6  -2  -4  290.17   13.70
   6   2  -4  295.57   13.10
   6   2  -4  300.47   12.60
   6   2  -4  308.27   16.50
  -6   2   4  291.67   14.50
   5  -2  -4   13.60    3.00
  -5  -2   4   12.00    2.10
  -5  -2   4   17.60    3.20
   5  -2  -4   14.60    2.40
   5  -2  -4   17.70    2.80
   5   2  -4   14.90    1.80
  -5   2   4   14.60    3.00
   5   2  -4   14.50    1.60
   5   2  -4   16.90    2.50
  -5   2   4   18.40    3.10
  -5   2   4   11.70    2.50
   5   2  -4   16.60    3.30
   4  -2  -4  158.68    8.30
  -4  -2   4  187.38    8.40
  -4  -2   4  204.88   10.00
   4  -2  -4  188.68    9.10
   4  -2  -4  174.48    9.40
  -4   2   4  171.88    9.10
   4   2  -4  170.48    7.00
   4   2  -4  176.98    9.30
  -4   2   4  177.88    8.70
   4   2  -4  178.68    6.90
  -4   2   4  169.28    9.20
   3  -2  -4 2563.24   92.59
  -3  -2   4 2723.73   93.39
  -3  -2   4 2561.84   92.09
   3  -2  -4 2597.64   93.39
   3  -2  -4 2512.55   91.89
  -3   2   4 2393.46   91.99
  -3   2   4 2572.34   93.19
   3   2  -4 2564.44   92.19
   3   2  -4 2448.16   92.79
  -3   2   4 2658.53   92.99
   2  -2  -4  557.54   21.00
  -2  -2   4  517.45   21.80
   2  -2  -4  566.44   22.40
  -2  -2   4  559.74   21.50
  -2   2   4  555.04   21.90
   2   2  -4  554.44   21.70
  -2   2   4  523.95   21.00
   2   2  -4  595.94   22.00
   1  -2  -4  176.58    7.20
  -1  -2   4  181.08    7.90
   1  -2  -4  160.08    8.30
  -1  -2   4  174.08    7.10
   1  -2  -4  170.18    8.50
   1  -2  -4  158.68    8.00
  -1  -2   4  180.68    8.20
  -1   2   4  170.78    8.40
   1   2  -4  177.78    7.00
   1   2  -4  176.48    8.30
  -1   2   4  161.18    8.00
   1   2  -4  172.28    7.80
  -1   2   4  168.18    7.20
   0  -2   4  714.63   27.00
   0  -2  -4  716.83   27.60
   0  -2  -4  734.13   26.10
   0  -2  -4  694.73   27.80
   0  -2   4  717.43   27.80
   0  -2   4  755.82   26.80
   0   2   4  699.23   27.70
   0   2  -4  699.53   26.90
   0   2  -4  686.83   27.70
   0   2  -4  775.32   26.80
   0   2   4  704.73   27.50
   0   2   4  716.53   26.00
  -1  -2  -4  665.43   27.00
   1  -2   4  672.73   27.20
   1  -2   4  731.83   25.70
   1  -2   4  689.13   26.80
  -1  -2  -4  685.03   25.10
   1   2   4  727.33   27.10
  -1   2  -4  674.63   26.70
  -1   2  -4  730.53   25.70
   1   2   4  689.43   25.00
  -1   2  -4  684.43   27.40
   1   2   4  680.73   26.80
   2  -2   4  254.37   12.30
   2  -2   4  271.97   10.80
   2  -2   4  245.48   10.60
  -2  -2  -4  271.07   12.30
   2  -2   4  286.07   12.50
  -2  -2  -4  276.77   13.30
   2   2   4  280.27   10.30
   2   2   4  251.77   12.00
   2   2   4  279.57   12.20
   2   2   4  268.87   10.30
  -2   2  -4  265.87   12.30
  -3  -2  -4   11.50    2.60
  -3  -2  -4   22.30    3.40
   3  -2   4   15.90    2.00
   3  -2   4   16.80    2.80
   3  -2   4   15.80    1.90
   3  -2   4   17.10    2.90
   3  -2   4   14.60    2.60
  -3   2  -4   11.10    2.70
   3   2   4   18.30    2.90
   3   2   4   17.40    1.60
   3   2   4   16.00    2.60
  -3   2  -4   15.00    1.90
   3   2   4   13.50    1.40
   4  -2   4  817.72   33.50
   4  -2   4  879.51   34.10
   4  -2   4  848.52   33.40
  -4  -2  -4  820.72   33.40
   4  -2   4  845.42   31.60
  -4  -2  -4  805.92   33.00
  -4   2  -4  865.81   33.80
   4   2   4  829.52   31.20
  -4   2  -4  818.72   31.40
  -4   2  -4  801.02   33.50
   4   2   4  821.92   30.90
   4   2   4  831.82   32.90
   4   2   4  853.51   33.20
   5  -2   4  261.47   13.90
   5  -2   4  276.77   13.50
   5  -2   4  249.78   11.80
  -5  -2  -4  271.27   13.60
  -5  -2  -4  272.07   13.40
  -5  -2  -4  257.57   11.50
  -5   2  -4  255.27   13.50
  -5   2  -4  237.38   13.50
   5   2   4  262.87   14.70
   5   2   4  270.47   13.10
  -5   2  -4  267.67   11.80
   5   2   4  266.07   11.30
  -6  -2  -4  120.29    8.50
   6  -2   4  127.29    7.30
   6  -2   4  123.39    9.10
  -6  -2  -4  137.19    9.10
   6  -2   4  121.49    8.30
  -6  -2  -4  119.59    6.90
   6   2   4  122.09    8.00
  -6   2  -4  115.59    8.40
  -6   2  -4  129.19    7.30
   6   2   4  115.69    6.50
  -6   2  -4  122.49    8.90
   6   2   4  112.89    8.20
  -7  -2  -4   14.70    4.10
  -7  -2  -4    8.50    2.40
  -7  -2  -4   12.30    3.90
   7  -2   4   11.60    3.00
   7  -2   4    8.40    3.40
   7  -2   4    7.60    3.40
  -7   2  -4   19.50    4.40
   7   2   4   14.00    2.70
  -7   2  -4    9.50    2.90
   7   2   4   10.10    3.30
  -7   2  -4    4.20    2.90
   7   2   4   14.30    3.60
   8  -2   4   29.40    5.60
   8  -2   4   34.70    5.50
   8  -2   4   31.30    5.40
  -8  -2  -4   27.70    5.70
  -8   2  -4   24.80    4.80
   8   2   4   33.20    5.70
  -8   2  -4   33.40    5.10
   8   2   4   21.90    4.60
   8   2   4   25.60    3.80
  -8   2  -4   20.50    5.70
  -9  -2  -4  949.21   43.20
   9  -2   4  941.11   38.30
  -9  -2  -4  916.41   37.50
  -9  -2  -4  923.61   39.60
   9  -2   4  933.21   40.90
  -9   2  -4  961.30   40.00
  -9   2  -4  899.41   37.80
   9   2   4  893.31   36.60
   9   2   4  902.01   39.60
   9   2   4  984.60   39.50
  10  -2   4  141.99   14.80
  10  -2   4  158.88   11.30
 -10  -2  -4  159.58   10.40
  10   2   4  160.88   11.70
  10   2   4  174.28   12.70
  10   2   4  165.58   11.50
 -10   2  -4  151.08   11.90
  11  -2   4  102.29    9.30
 -11  -2  -4  103.19    8.80
  11  -2   4  124.79   11.70
 -11   2  -4  105.89    9.70
 -11   2  -4   95.49   10.20
  11   2   4   90.19    9.40
  11   2   4  104.39    8.40
  12  -2   4  111.69   10.00
  12  -2   4   90.99   12.20
 -12  -2  -4   89.49    9.00
 -12   2  -4  121.09   11.20
  12   2   4  106.89   12.50
  12   2   4   85.89   10.70
  13  -2   4   29.20    8.10
  13  -2   4    9.20    6.70
  13   2   4   15.00    7.30
 -13   2  -4   23.60    7.60
  13   2   4   31.20    8.20
  14  -2   4  162.38   14.80
  14  -2   4  175.68   17.00
 -14  -2  -4  139.29   13.50
 -14   2  -4  167.38   15.80
  14   2   4  167.38   15.60
  14   2   4  176.08   15.10
  15  -3  -4   43.70   10.60
 -15  -3   4   38.00    7.50
  15  -3  -4   43.20   10.80
 -15   3   4   36.80    8.80
  15   3  -4   38.30    9.80
 -14  -3   4   65.29    8.50
  14  -3  -4   60.09   10.50
  14  -3  -4   61.19   10.50
 -14   3   4   60.19    9.30
  14   3  -4   56.79    8.40
  14   3  -4   67.79   10.20
  13  -3  -4  102.79   11.20
  13  -3  -4  101.39   12.50
 -13  -3   4  102.79    9.30
  13   3  -4   70.79   10.80
  13   3  -4   97.19   10.20
  13   3  -4   90.39    9.20
 -13   3   4  105.29   10.80
 -12  -3   4    8.60    7.30
  12  -3  -4    2.80    5.00
  12  -3  -4   11.70    5.70
 -12  -3   4    8.80    3.70
  12   3  -4    4.30    3.70
  12   3  -4    8.30    5.20
 -12   3   4    5.30    4.50
  11  -3  -4   67.69    8.90
  11  -3  -4  101.59   18.60
 -11  -3   4   80.19    7.40
 -11  -3   4   86.19    7.10
  11   3  -4   82.59    6.90
  11   3  -4   70.99    7.10
 -11   3   4   76.09    8.40
  11   3  -4   70.59    9.80
  10  -3  -4   63.89    8.40
  10  -3  -4   62.29    8.50
 -10  -3   4   57.79    5.90
 -10  -3   4   68.19    6.10
  10   3  -4   55.29    5.80
  10   3  -4   54.29    7.80
 -10   3   4   56.39    7.30
  10   3  -4   58.29    5.80
  -9  -3   4  234.38   12.10
   9  -3  -4  229.58   14.10
  -9  -3   4  235.68   11.90
   9  -3  -4  246.88   14.80
  -9   3   4  237.38   13.80
   9   3  -4  237.28   12.10
   9   3  -4  221.28   11.80
  -9   3   4  248.28   14.20
   9   3  -4  239.08   14.70
   8  -3  -4  303.17   16.50
  -8  -3   4  315.67   14.40
  -8  -3   4  314.17   14.70
   8  -3  -4  306.97   15.90
   8  -3  -4  323.47   15.60
  -8  -3   4  298.07   17.00
   8  -3  -4  313.77   17.00
   8   3  -4  319.47   13.90
  -8   3   4  308.67   15.90
  -8   3   4  295.27   16.20
   8   3  -4  275.07   13.90
   8   3  -4  308.87   16.80
  -7  -3   4   28.10    3.50
  -7  -3   4   20.70    4.50
   7  -3  -4   19.20    3.60
  -7  -3   4   21.40    2.80
   7  -3  -4   21.90    4.70
   7  -3  -4   24.00    4.50
   7  -3  -4   26.30    4.70
  -7   3   4   22.30    3.80
   7   3  -4   20.80    2.70
   7   3  -4   24.20    3.30
  -7   3   4   23.80    4.30
  -7   3   4   25.30    4.70
   7   3  -4   28.00    4.90
  -6  -3   4   10.30    1.80
  -6  -3   4   12.10    3.30
   6  -3  -4   10.20    2.80
  -6  -3   4   10.80    2.20
   6  -3  -4   11.80    3.30
   6  -3  -4   13.50    2.80
  -6   3   4   14.80    3.30
   6   3  -4   12.70    1.70
   6   3  -4   18.20    3.80
   6   3  -4   16.70    2.60
  -6   3   4   16.40    3.20
  -6   3   4    8.90    2.80
  -5  -3   4   34.30    2.20
   5  -3  -4   37.70    4.00
  -5  -3   4   36.90    3.10
  -5  -3   4   38.60    5.30
   5  -3  -4   31.60    3.40
   5  -3  -4   30.30    4.60
  -5   3   4   29.30    3.90
  -5   3   4   38.70    4.20
   5   3  -4   37.80    3.30
   5   3  -4   34.50    4.90
   5   3  -4   27.90    1.90
  -5   3   4   35.50    4.50
   4  -3  -4  590.04   24.60
  -4  -3   4  568.54   20.60
  -4  -3   4  557.64   24.40
   4  -3  -4  589.24   23.00
  -4  -3   4  557.04   22.50
   4  -3  -4  582.94   24.30
   4  -3  -4  561.34   23.70
   4   3  -4  581.74   22.90
   4   3  -4  606.04   24.50
  -4   3   4  566.94   23.30
  -4   3   4  563.04   24.10
  -4   3   4  570.34   24.30
   3  -3  -4   87.89    6.10
  -3  -3   4   93.99    6.40
   3  -3  -4   74.69    5.90
   3  -3  -4   85.89    5.60
  -3  -3   4   89.79    5.10
   3  -3  -4   88.89    6.00
  -3   3   4   92.39    5.40
   3   3  -4   84.79    5.90
  -3   3   4   80.89    5.70
   3   3  -4   78.39    5.10
   2  -3  -4   18.00    2.00
   2  -3  -4   26.40    3.50
   2  -3  -4   25.40    2.80
  -2  -3   4   25.30    3.30
  -2  -3   4   20.80    1.50
   2  -3  -4   21.10    3.20
  -2  -3   4   17.50    1.20
  -2  -3   4   19.80    2.60
  -2   3   4   21.20    2.30
   2   3  -4   24.60    2.70
  -2   3   4   20.20    2.90
   2   3  -4   19.60    3.00
  -1  -3   4   16.00    2.40
  -1  -3   4   22.20    2.90
   1  -3  -4   15.50    1.60
   1  -3  -4   19.10    3.10
   1  -3  -4   20.40    2.80
  -1  -3   4   12.60    1.40
  -1  -3   4   14.80    1.80
  -1   3   4   13.50    2.50
  -1   3   4   18.40    2.70
  -1   3   4   15.90    1.60
   1   3  -4   18.80    2.70
   1   3  -4   18.10    2.60
   0  -3  -4 1177.18   42.20
   0  -3   4 1160.18   43.90
   0  -3  -4 1157.68   45.00
   0  -3  -4 1136.59   44.20
   0  -3   4 1218.68   43.40
   0  -3   4 1176.78   44.50
   0  -3   4 1155.08   43.60
   0   3   4 1199.28   44.30
   0   3  -4 1157.58   43.80
   0   3   4 1176.38   45.00
   0   3  -4 1177.68   44.70
   0   3   4 1244.38   42.40
  -1  -3  -4  295.27   13.80
  -1  -3  -4  292.67   13.30
   1  -3   4  300.97   13.60
   1  -3   4  287.07   12.50
   1  -3   4  299.07   13.10
   1  -3   4  297.67   13.70
   1  -3   4  296.07   12.90
   1   3   4  287.97   13.70
   1   3   4  289.47   13.10
  -1   3  -4  301.17   12.60
   2  -3   4  471.75   19.40
   2  -3   4  458.75   19.60
   2  -3   4  454.05   19.50
   2  -3   4  446.86   18.10
  -2  -3  -4  433.66   19.50
   2  -3   4  446.06   18.10
   2  -3   4  446.76   19.00
  -2  -3  -4  446.06   19.20
   2   3   4  426.16   18.60
  -2   3  -4  469.95   19.20
   2   3   4  460.65   19.70
   3  -3   4   14.80    3.00
   3  -3   4   17.40    2.50
   3  -3   4   21.10    2.80
  -3  -3  -4   19.00    3.60
   3  -3   4   20.50    3.70
   3  -3   4   27.30    4.70
  -3  -3  -4   19.70    3.50
   3   3   4   21.00    3.50
   3   3   4   31.70    3.30
  -3   3  -4   17.70    3.10
  -4  -3  -4  113.99    7.60
   4  -3   4   95.19    5.70
  -4  -3  -4   97.09    7.30
   4  -3   4  116.89    6.30
   4  -3   4  103.59    7.20
   4  -3   4  105.19    7.50
   4  -3   4   94.79    8.40
   4   3   4   97.79    4.50
   4   3   4   95.39    4.30
   4   3   4  101.09    7.10
  -4   3  -4   79.39    6.80
   4   3   4  109.89    6.90
   5  -3   4   95.69    7.70
   5  -3   4  102.99    6.40
  -5  -3  -4  107.49    7.80
   5  -3   4   98.09    7.60
   5  -3   4   97.59    6.20
  -5  -3  -4  108.09    7.90
   5  -3   4  114.09    8.30
   5   3   4  106.59    5.40
  -5   3  -4  115.89    8.10
  -5   3  -4  111.89    6.50
   5   3   4  104.09    7.60
   5   3   4  113.09    7.30
  -5   3  -4  108.69    8.10
   5   3   4  103.39    5.00
  -6  -3  -4  211.58   12.90
  -6  -3  -4  223.38   13.10
  -6  -3  -4  256.07   10.70
   6  -3   4  237.78   13.20
   6  -3   4  232.98   11.80
   6  -3   4  224.58   13.70
   6   3   4  234.18   12.60
   6   3   4  238.38   10.10
   6   3   4  243.88   13.30
  -6   3  -4  248.18   13.80
  -6   3  -4  230.78   11.50
  -6   3  -4  234.68   15.40
   7  -3   4 1288.67   52.79
  -7  -3  -4 1296.47   52.29
  -7  -3  -4 1420.46   55.19
   7  -3   4 1219.98   51.19
   7  -3   4 1300.37   49.99
  -7  -3  -4 1276.17   48.50
  -7   3  -4 1290.07   49.60
  -7   3  -4 1306.77   52.29
   7   3   4 1287.47   50.99
   7   3   4 1331.57   51.79
  -7   3  -4 1264.87   52.29
   7   3   4 1281.07   47.90
  -8  -3  -4   25.00    5.10
   8  -3   4   21.00    4.00
  -8  -3  -4   20.00    3.40
  -8  -3  -4   24.90    5.80
   8  -3   4   13.20    4.60
   8   3   4   22.30    4.80
   8   3   4   15.10    2.70
  -8   3  -4   15.30    4.10
   8   3   4   24.00    4.90
  -8   3  -4   13.50    4.20
   9  -3   4    0.80    2.90
   9  -3   4    2.40    3.90
  -9   3  -4   -1.30    3.60
   9   3   4   -0.90    2.10
  -9   3  -4    1.00    4.00
   9   3   4    3.40    3.40
   9   3   4    1.60    3.40
  10  -3   4   89.69    9.10
  10  -3   4  100.09   10.70
 -10  -3  -4  122.79    8.50
 -10   3  -4  100.79   10.10
  10   3   4  114.49   10.20
 -10   3  -4   98.59    9.50
  10   3   4   99.59    7.40
  10   3   4  133.29   10.60
  11  -3   4  140.79   13.10
 -11  -3  -4  128.09    9.60
  11  -3   4  121.89   10.80
  11   3   4  127.09    9.10
 -11   3  -4  126.89   11.40
  11   3   4  142.19   11.80
 -11   3  -4  123.69   11.90
  11   3   4  138.39   11.50
  12  -3   4    0.50    5.50
 -12  -3  -4    3.40    4.20
  12  -3   4   15.30    5.40
 -12   3  -4    7.00    5.90
  12   3   4   10.70    5.40
  12   3   4    4.00    4.80
  12   3   4    1.70    5.30
 -13  -3  -4  171.98   13.00
  13  -3   4  166.88   16.80
  13   3   4  179.78   14.60
 -13   3  -4  177.48   15.50
  13   3   4  180.78   15.10
  14  -3   4   63.59   12.10
  14  -3   4   46.20    9.40
 -14  -3  -4   36.80    7.80
  14   3   4   63.79   10.90
 -14   3  -4   57.89   11.40
  14   3   4   50.39   10.10
  15  -4  -4    3.60    9.60
 -15  -4   4   21.60    6.30
  15  -4  -4    9.50    8.80
  15   4  -4   22.00    7.00
 -15   4   4    5.00    7.60
  15   4  -4   15.90    7.40
  14  -4  -4  245.88   19.90
 -14  -4   4  266.47   16.10
  14   4  -4  273.47   16.10
 -14   4   4  280.27   19.50
  14   4  -4  249.97   19.70
  13  -4  -4   31.20    8.00
 -13  -4   4   58.59    7.10
  13  -4  -4   49.70    9.20
  13   4  -4   41.50    9.10
  13   4  -4   44.50    6.50
 -13   4   4   31.30    7.70
  13   4  -4   37.80    7.10
  12  -4  -4  135.89   12.70
 -12  -4   4  136.09    9.90
  12  -4  -4  149.19   13.20
 -12  -4   4  130.59   10.20
 -12   4   4  120.69   11.80
  12   4  -4  124.49    9.40
  12   4  -4  146.29   13.20
  11  -4  -4    9.10    5.20
 -11  -4   4   14.20    4.10
 -11  -4   4   16.00    3.80
  11  -4  -4   19.10    6.20
  11   4  -4   11.90    4.10
  11   4  -4   18.80    3.80
  11   4  -4   14.20    5.60
 -11   4   4   12.70    4.70
  10  -4  -4  366.56   20.30
 -10  -4   4  359.06   16.60
  10  -4  -4  283.07   21.80
 -10  -4   4  357.66   16.90
  10   4  -4  360.16   22.70
  10   4  -4  359.16   16.20
 -10   4   4  379.06   20.20
   9  -4  -4   36.70    6.20
  -9  -4   4   26.80    3.90
  -9  -4   4   27.90    4.00
   9  -4  -4   21.80    5.50
   9   4  -4   36.40    6.90
   9   4  -4   28.60    4.30
  -9   4   4   33.40    5.90
   9   4  -4   26.20    3.50
   8  -4  -4 1003.00   40.40
   8  -4  -4  992.80   42.40
   8  -4  -4 1007.50   42.30
  -8  -4   4 1024.90   38.80
  -8  -4   4  992.40   37.80
   8   4  -4 1010.90   38.80
   8   4  -4  960.00   42.10
  -8   4   4 1029.70   41.80
  -8   4   4  962.90   41.00
   8   4  -4  965.10   37.20
   7  -4  -4   45.00    6.60
  -7  -4   4   42.00    7.10
   7  -4  -4   54.29    5.60
  -7  -4   4   47.70    4.30
   7  -4  -4   55.99    6.00
  -7  -4   4   46.90    3.80
   7  -4  -4   60.39    7.40
  -7   4   4   40.80    6.20
  -7   4   4   48.20    6.00
   7   4  -4   57.19    7.20
   7   4  -4   43.60    3.20
   7   4  -4   53.59    4.80
  -7   4   4   51.59    6.80
  -6  -4   4  822.92   31.90
   6  -4  -4  878.71   34.20
   6  -4  -4  833.62   35.10
   6  -4  -4  806.72   36.40
   6  -4  -4  827.72   33.20
  -6  -4   4  754.72   35.10
  -6  -4   4  865.51   30.60
  -6   4   4  800.62   34.70
   6   4  -4  803.82   34.80
   6   4  -4  812.82   32.20
  -6   4   4  776.02   33.50
  -6   4   4  772.82   36.20
   6   4  -4  893.71   30.30
  -5  -4   4   21.00    1.80
   5  -4  -4   24.90    4.50
  -5  -4   4   25.00    4.80
  -5  -4   4   21.50    2.90
   5  -4  -4   30.50    4.10
   5  -4  -4   18.80    3.50
   5  -4  -4   16.60    3.70
   5   4  -4   21.70    4.20
   5   4  -4   23.30    3.10
  -5   4   4   24.80    3.80
   5   4  -4   21.00    1.60
  -5   4   4   25.50    4.30
  -4  -4   4   18.50    2.60
  -4  -4   4   16.70    3.90
  -4  -4   4   28.70    1.80
   4  -4  -4   27.10    4.00
   4  -4  -4   24.90    3.30
   4  -4  -4   34.00    4.80
   4  -4  -4   27.30    4.40
   4   4  -4   22.90    3.20
   4   4  -4   24.90    4.00
  -4   4   4   26.80    3.60
  -4   4   4   21.50    3.70
   4   4  -4   25.10    1.70
   3  -4  -4  388.96   16.60
   3  -4  -4  360.76   15.20
  -3  -4   4  330.17   13.60
   3  -4  -4  374.66   17.40
   3  -4  -4  324.77   16.80
  -3  -4   4  354.46   16.80
  -3  -4   4  360.96   15.20
  -3   4   4  338.27   16.50
   3   4  -4  366.76   15.80
  -3   4   4  390.76   15.80
   3   4  -4  370.06   13.70
  -2  -4   4 1320.27   48.40
   2  -4  -4 1306.97   51.29
   2  -4  -4 1398.36   49.10
   2  -4  -4 1344.07   50.49
  -2  -4   4 1365.56   49.90
  -2  -4   4 1255.17   50.79
   2  -4  -4 1356.06   51.79
  -2  -4   4 1372.06   48.10
   2   4  -4 1302.27   50.79
   2   4  -4 1389.86   50.29
  -2   4   4 1280.77   49.20
  -2   4   4 1283.57   50.89
   1  -4  -4    5.60    2.70
   1  -4  -4    4.80    2.00
  -1  -4   4    8.90    1.50
  -1  -4   4    9.30    2.40
  -1  -4   4    8.30    1.80
  -1  -4   4   15.10    3.20
   1  -4  -4   14.10    1.70
  -1   4   4    9.00    2.40
  -1   4   4   12.40    2.50
   1   4  -4    9.90    2.50
   1   4  -4    7.60    2.40
  -1   4   4   10.80    1.70
   0  -4   4  820.02   32.10
   0  -4   4  862.51   33.30
   0  -4   4  818.52   31.60
   0  -4  -4  810.32   32.70
   0  -4  -4  842.22   34.10
   0  -4  -4  945.71   30.40
   0  -4   4  817.72   32.80
   0  -4   4  829.02   33.00
   0   4  -4  798.62   33.00
   0   4   4  827.02   33.90
   0   4   4  792.22   30.50
   0   4  -4  871.81   32.90
   0   4   4  828.72   32.80
   1  -4   4   56.69    4.70
   1  -4   4   54.09    4.90
   1  -4   4   59.29    4.70
  -1  -4  -4   58.59    5.40
   1  -4   4   64.39    5.30
   1  -4   4   63.29    4.50
  -1  -4  -4   63.89    5.00
   1   4   4   58.09    4.60
  -1   4  -4   60.19    4.60
   1   4   4   58.39    5.20
   2  -4   4   45.90    4.80
  -2  -4  -4   47.10    4.50
   2  -4   4   44.70    4.00
   2  -4   4   51.59    4.60
   2  -4   4   48.70    4.90
  -2  -4  -4   52.49    5.40
   2  -4   4   58.49    5.10
   2  -4   4   48.00    4.20
   2   4   4   51.19    5.10
   2   4   4   48.20    4.30
   3  -4   4  241.38   11.10
   3  -4   4  241.68   11.90
   3  -4   4  227.98   11.00
  -3  -4  -4  221.38   11.70
   3  -4   4  227.18   12.30
  -3  -4  -4  211.98   12.50
   3  -4   4  194.88   13.00
   3  -4   4  212.48   12.00
   3   4   4  232.28   12.60
   3   4   4  226.28   12.50
   4  -4   4  257.47   14.30
  -4  -4  -4  287.57   15.00
   4  -4   4  275.37   14.40
   4  -4   4  299.27   13.10
   4  -4   4  274.77   13.10
   4  -4   4  266.77   14.10
  -4  -4  -4  265.67   14.20
   4  -4   4  281.67   14.70
   4   4   4  264.47   14.50
   4   4   4  268.27   13.30
   5  -4   4   53.59    6.60
  -5  -4  -4   49.70    6.30
   5  -4   4   54.79    5.00
   5  -4   4   52.79    6.50
  -5  -4  -4   62.19    6.80
   5  -4   4   50.19    5.00
   5  -4   4   56.59    6.10
   5  -4   4   58.19    7.00
   5   4   4   50.89    4.90
   5   4   4   50.99    5.60
  -6  -4  -4    4.80    4.10
   6  -4   4   -0.70    2.30
   6  -4   4    4.30    3.40
   6  -4   4    5.50    3.60
   6  -4   4    2.00    2.70
   6  -4   4    0.20    2.80
   6  -4   4   -1.70    2.10
  -6  -4  -4    5.40    3.50
   6   4   4    0.30    0.80
   6   4   4   -2.20    2.00
   6   4   4    1.20    1.00
   6   4   4   -1.30    2.40
  -6   4  -4   -2.40    2.40
   7  -4   4  148.79    9.40
   7  -4   4  135.69   11.20
   7  -4   4  169.78    9.90
  -7  -4  -4  136.79   10.80
   7  -4   4  158.98   11.40
  -7   4  -4  163.58   11.50
   7   4   4  139.29    6.70
   7   4   4  152.18   11.00
   7   4   4  148.79    7.30
   7   4   4  135.89    9.50
  -8  -4  -4  592.94   28.40
   8  -4   4  609.34   26.70
   8  -4   4  574.24   29.10
  -8  -4  -4  616.54   24.30
  -8   4  -4  627.94   29.20
   8   4   4  599.64   26.90
   8   4   4  629.44   28.80
  -8   4  -4  607.74   26.40
  -9  -4  -4   24.90    3.90
   9  -4   4   18.60    6.00
   9  -4   4   22.40    5.30
   9   4   4   17.90    4.60
  -9   4  -4   33.60    6.90
  -9   4  -4   33.80    6.70
   9   4   4   16.30    3.00
   9   4   4   19.60    4.70
  10  -4   4   36.60    8.40
  10  -4   4   42.30    6.70
  10   4   4   48.90    5.00
  10   4   4   50.89    7.30
  10   4   4   36.30    6.50
 -10   4  -4   33.40    6.50
 -10   4  -4   37.40    7.50
  11  -4   4   24.40    7.80
 -11  -4  -4   23.90    5.10
  11  -4   4   28.80    6.30
  11   4   4   36.10    6.90
  11   4   4   23.70    4.20
 -11   4  -4   24.30    6.60
  11   4   4   20.20    6.70
  12  -4   4   40.80    7.50
 -12  -4  -4   37.40    6.40
  12  -4   4   55.19   10.20
  12   4   4   39.10    8.30
  12   4   4   50.29    8.20
 -12   4  -4   50.99    9.30
  12   4   4   39.20    5.80
  13  -4   4   10.90    6.20
 -13  -4  -4   13.30    5.60
  13  -4   4    8.00    8.60
 -13   4  -4   22.20    7.90
  13   4   4    4.10    6.30
  13   4   4    3.20    7.00
  14  -5  -4   42.00   10.50
 -14  -5   4   61.49    8.00
  14  -5  -4   55.19   11.30
  14   5  -4   42.10    6.40
 -14   5   4   30.30    8.70
  14   5  -4   43.70   11.30
  13  -5  -4   51.49   10.50
  13  -5  -4   77.39   12.70
 -13  -5   4   68.69    8.10
  13   5  -4   72.89   11.70
 -13   5   4   77.79   11.20
  13   5  -4   75.79    7.40
  12  -5  -4   17.70    7.00
 -12  -5   4   10.30    4.90
 -12  -5   4    7.10    3.90
  12  -5  -4    1.60    6.30
  12   5  -4   -7.40    5.60
 -12   5   4   -0.20    5.10
  12   5  -4   10.40    3.80
 -11  -5   4    2.90    3.90
  11  -5  -4    2.70    5.00
 -11  -5   4    4.40    3.50
  11  -5  -4    0.50    3.70
  11   5  -4    0.80    2.70
  11   5  -4    3.70    5.20
  11   5  -4    4.40    4.10
 -11   5   4   -2.80    4.30
 -10  -5   4  167.78    9.90
  10  -5  -4  165.18   13.30
  10  -5  -4  190.98   14.50
 -10  -5   4  180.28   10.30
 -10   5   4  184.58   13.20
  10   5  -4  166.98   11.50
  10   5  -4  161.28   13.40
   9  -5  -4   28.30    6.40
  -9  -5   4   37.90    4.30
   9  -5  -4   27.90    6.90
  -9  -5   4   29.90    4.30
   9   5  -4   35.80    4.80
  -9   5   4   27.90    5.90
   9   5  -4   32.10    6.90
   9   5  -4   35.30    3.50
  -8  -5   4   18.70    3.00
   8  -5  -4   17.00    4.90
  -8  -5   4   19.60    3.50
   8  -5  -4   20.50    5.30
   8   5  -4   16.10    5.20
   8   5  -4   17.20    3.80
  -8   5   4   18.60    4.60
   8   5  -4   23.20    2.60
   7  -5  -4    2.90    3.20
  -7  -5   4    7.90    1.90
   7  -5  -4    2.90    3.70
   7  -5  -4    4.00    3.40
  -7  -5   4    5.50    2.70
   7   5  -4    6.10    2.70
   7   5  -4    0.70    3.50
   7   5  -4    6.30    1.50
  -7   5   4    6.80    3.00
  -7   5   4    8.70    4.10
  -6  -5   4  248.88   10.60
   6  -5  -4  285.97   15.20
  -6  -5   4  253.87   11.80
  -6  -5   4  242.18   15.10
   6  -5  -4  268.67   15.30
   6  -5  -4  237.78   14.60
   6   5  -4  265.57   15.20
   6   5  -4  252.47   10.20
  -6   5   4  241.48   13.70
   6   5  -4  243.58   12.30
  -6   5   4  243.08   14.80
   5  -5  -4   21.90    3.70
   5  -5  -4   10.90    4.20
   5  -5  -4   16.30    4.30
   5  -5  -4   17.90    3.90
  -5  -5   4   12.10    4.60
  -5  -5   4   10.80    2.30
  -5  -5   4   15.00    1.90
   5   5  -4   10.40    2.80
   5   5  -4   19.70    4.70
   5   5  -4   14.80    1.70
  -5   5   4   17.90    3.70
  -5   5   4   25.20    4.70
  -4  -5   4  123.59    8.90
   4  -5  -4  124.39    8.20
   4  -5  -4  125.69    7.30
   4  -5  -4  110.29    8.50
  -4  -5   4  112.79    5.50
   4  -5  -4  107.69    8.30
  -4  -5   4  104.49    6.40
  -4   5   4  121.59    8.70
   4   5  -4  107.19    5.30
   4   5  -4   98.99    6.90
   4   5  -4  109.69    8.50
   3  -5  -4   51.19    5.40
  -3  -5   4   67.49    6.60
  -3  -5   4   66.29    4.70
   3  -5  -4   73.29    6.80
  -3  -5   4   61.99    3.60
   3  -5  -4   56.49    4.50
   3  -5  -4   43.70    6.00
   3   5  -4   61.79    3.80
  -3   5   4   57.49    4.90
   3   5  -4   66.19    6.30
  -3   5   4   57.79    5.80
   3   5  -4   62.99    5.20
  -2  -5   4    0.90    2.60
   2  -5  -4    3.80    3.10
   2  -5  -4    0.60    2.30
   2  -5  -4    2.60    1.40
  -2  -5   4    0.60    1.20
  -2  -5   4    1.10    1.50
   2  -5  -4   -1.30    1.90
  -2  -5   4    2.40    1.40
   2   5  -4    1.70    2.20
  -2   5   4    1.90    2.00
  -2   5   4    0.90    2.40
  -2   5   4    0.80    1.60
   2   5  -4    2.30    2.00
  -1  -5   4  979.00   37.30
   1  -5  -4  984.20   42.20
   1  -5  -4 1000.20   36.30
  -1  -5   4 1000.30   36.70
   1  -5  -4  988.10   38.80
  -1  -5   4  995.60   38.60
  -1  -5   4  991.20   38.30
  -1  -5   4  872.21   38.90
   1   5  -4  976.20   38.60
   1   5  -4  991.50   39.10
  -1   5   4 1002.90   39.10
  -1   5   4  985.00   40.20
  -1   5   4  967.30   36.70
   0  -5  -4   24.90    4.40
   0  -5   4   31.70    4.90
   0  -5   4   35.30    5.00
   0  -5   4   30.00    3.20
   0  -5   4   33.20    4.00
   0  -5   4   25.90    3.90
   0  -5  -4   26.70    2.30
   0  -5  -4   29.40    2.10
   0  -5  -4   28.30    3.90
   0   5  -4   30.10    4.50
   0   5   4   26.00    4.60
   0   5   4   36.40    4.50
   1  -5   4  167.98    8.60
   1  -5   4  159.68    9.50
   1  -5   4  148.89    9.00
  -1  -5  -4  139.79   10.20
   1  -5   4  162.98    9.40
  -1  -5  -4  163.48    9.30
   1  -5   4  135.89    9.00
   1   5   4  164.68    9.20
   1   5   4  162.48   10.40
  -2  -5  -4   10.30    4.20
   2  -5   4    7.90    2.90
   2  -5   4    6.80    2.70
   2  -5   4    5.60    2.50
   2  -5   4    9.30    3.00
  -2  -5  -4   14.50    3.30
   2   5   4    5.70    2.30
   2   5   4    8.20    3.30
  -3  -5  -4  328.67   16.70
   3  -5   4  365.76   16.50
   3  -5   4  330.17   17.20
   3  -5   4  349.57   16.60
  -3  -5  -4  363.26   18.50
   3  -5   4  340.67   17.20
   3   5   4  368.76   16.40
   3   5   4  337.67   17.70
   4  -5   4   57.49    7.00
   4  -5   4   57.69    6.80
   4  -5   4   44.00    6.30
   4  -5   4   49.40    5.50
  -4  -5  -4   49.30    6.40
   4  -5   4   52.79    5.50
  -4  -5  -4   30.20    5.70
   4  -5   4   41.60    5.80
   4   5   4   56.29    6.00
   4   5   4   48.90    4.90
  -5  -5  -4  508.75   24.00
   5  -5   4  485.15   22.20
   5  -5   4  527.95   22.80
   5  -5   4  498.85   24.20
   5  -5   4  514.55   24.30
   5  -5   4  479.15   23.40
   5   5   4  516.05   24.50
   5   5   4  531.85   22.60
   6  -5   4    5.10    3.90
   6  -5   4    5.10    3.60
   6  -5   4   -1.20    3.10
   6  -5   4   -0.60    2.90
  -6  -5  -4    6.40    4.20
   6   5   4    7.50    4.30
   6   5   4    4.30    2.50
   7  -5   4  407.96   22.20
   7  -5   4  437.76   19.80
  -7  -5  -4  418.76   21.20
   7  -5   4  409.06   21.90
   7  -5   4  417.46   19.90
   7   5   4  413.16   21.90
   7   5   4  398.46   19.60
   8  -5   4  170.78   13.40
   8  -5   4  189.48   11.60
   8  -5   4  181.78   11.90
   8  -5   4  189.38   14.10
   8   5   4  189.88   13.60
   8   5   4  186.68    7.80
   8   5   4  185.98    7.60
   8   5   4  176.18   11.50
   9  -5   4  115.09   11.70
   9  -5   4  107.79   10.20
   9  -5   4  125.49    9.70
   9  -5   4  115.79   11.20
   9   5   4  111.69   11.00
   9   5   4  129.39   10.00
   9   5   4  115.79    6.30
  -9   5  -4  102.19   10.90
  10  -5   4   33.40    8.10
  10  -5   4   17.00    6.50
  10  -5   4   34.10    6.70
  10   5   4   24.10    3.60
 -10   5  -4   31.20    7.50
  10   5   4   21.70    3.50
  10   5   4   23.50    6.50
  10   5   4   16.00    6.10
  11  -5   4   88.39   12.10
  11  -5   4  119.89   14.60
  11  -5   4   76.59    9.90
 -11   5  -4   83.69   11.60
  11   5   4   69.29    9.20
  11   5   4  109.99   12.10
  11   5   4   96.59    6.80
  11   5   4   93.79    7.10
  12  -5   4   11.10    6.90
  12  -5   4   11.90    6.90
  12  -5   4  -10.10    7.90
  12   5   4    6.90    4.20
  12   5   4    9.90    7.30
 -12   5  -4    9.40    7.50
  12   5   4   11.20    6.10
  13  -6  -4  107.29   14.80
 -13  -6   4  130.39   11.20
  13  -6  -4  119.99   15.60
 -13   6   4  114.49   14.30
  13   6  -4  150.88    9.60
  13   6  -4  148.39   16.60
  12  -6  -4   45.10   14.40
  12  -6  -4   35.40    9.20
 -12  -6   4   44.30    6.40
 -12   6   4   34.30    8.20
  12   6  -4   30.60    7.20
  11  -6  -4   -2.30    6.30
 -11  -6   4    5.60    3.70
  11  -6  -4    2.10    6.60
 -11  -6   4    3.50    3.80
  11   6  -4   -1.00    2.50
  11   6  -4    0.20    5.00
 -11   6   4    4.20    5.50
  11   6  -4    8.10    6.50
  10  -6  -4  143.29   12.40
 -10  -6   4  164.78    9.70
 -10  -6   4  153.38    9.00
  10  -6  -4  157.08   14.20
  10   6  -4  151.18   10.50
 -10   6   4  162.28   13.00
  10   6  -4  148.89   13.00
  10   6  -4  150.28    7.90
   9  -6  -4  127.89   13.00
  -9  -6   4  150.48   10.10
  -9  -6   4  164.28    9.70
   9  -6  -4  183.58   14.30
   9   6  -4  180.18   10.70
   9   6  -4  171.88    8.10
  -9   6   4  177.18   13.30
   9   6  -4  172.18   13.90
   8  -6  -4  263.07   17.20
   8  -6  -4  248.18   16.50
  -8  -6   4  256.17   12.30
  -8  -6   4  241.68   11.20
  -8   6   4  260.07   15.50
   8   6  -4  243.98   10.60
   8   6  -4  235.98   13.00
   8   6  -4  275.37   16.60
   7  -6  -4    2.70    4.60
  -7  -6   4    2.10    1.90
   7  -6  -4    2.60    3.30
  -7  -6   4    3.80    2.30
   7   6  -4    0.70    2.90
  -7   6   4   -6.40    5.00
   7   6  -4   -1.90    3.10
   7   6  -4    1.40    1.30
  -7   6   4    2.10    3.40
  -6  -6   4  464.25   19.40
  -6  -6   4  448.56   18.00
   6  -6  -4  439.66   23.40
   6  -6  -4  410.36   20.60
   6   6  -4  505.55   23.90
   6   6  -4  444.86   20.00
  -6   6   4  481.85   22.00
   6   6  -4  495.55   17.80
  -6   6   4  406.66   22.70
  -5  -6   4  512.95   20.60
  -5  -6   4  500.45   19.50
   5  -6  -4  558.74   23.90
   5  -6  -4  509.35   24.90
  -5   6   4  452.35   23.80
   5   6  -4  462.35   19.20
   5   6  -4  501.05   24.40
   5   6  -4  487.05   21.40
  -5   6   4  505.25   22.60
   4  -6  -4  469.65   22.70
   4  -6  -4  392.06   18.90
  -4  -6   4  388.06   17.30
  -4  -6   4  448.86   18.60
   4   6  -4  436.26   21.90
  -4   6   4  462.55   20.10
   4   6  -4  451.45   17.60
   4   6  -4  447.76   19.50
  -4   6   4  476.85   22.20
   3  -6  -4  237.38   14.20
  -3  -6   4  225.28   11.10
   3  -6  -4  207.18   10.80
  -3  -6   4  213.48   13.80
  -3  -6   4  203.28    9.70
   3  -6  -4  210.48   12.40
  -3  -6   4  215.48   10.20
   3   6  -4  213.18   11.60
   3   6  -4  229.88   13.50
  -3   6   4  243.98   13.50
  -3   6   4  226.18   11.60
  -2  -6   4  272.27   13.50
  -2  -6   4  262.97   11.60
   2  -6  -4  294.87   15.90
  -2  -6   4  261.77   12.70
  -2  -6   4  239.08   11.90
   2  -6  -4  266.67   11.90
   2  -6  -4  259.27   13.80
  -2  -6   4  238.08   14.60
   2  -6  -4  254.47   12.30
   2   6  -4  246.58   14.40
  -2   6   4  248.18   12.20
  -2   6   4  259.17   15.20
  -2   6   4  292.37   14.90
  -1  -6   4   97.59    8.70
   1  -6  -4  107.79    8.00
  -1  -6   4  123.69    7.30
  -1  -6   4  114.89    6.50
   1  -6  -4  108.09    6.00
   1  -6  -4  116.49    6.50
  -1  -6   4  105.09    7.50
  -1  -6   4  127.79    8.40
  -1   6   4  112.39    9.30
   1   6  -4  109.39    8.60
  -1   6   4  121.79    8.50
   0  -6   4  246.98   11.70
   0  -6   4  238.98   13.10
   0  -6  -4  249.88   10.30
   0  -6   4  241.98   12.60
   0  -6   4  222.88   12.70
   0  -6  -4  253.57   10.00
   0  -6  -4  259.17   13.50
   0   6   4  246.68   13.20
   0   6   4  248.18   14.70
   0   6  -4  249.48   13.70
   1  -6   4   43.70    5.60
   1  -6   4   37.20    5.40
   1  -6   4   40.50    4.70
   1  -6   4   41.80    5.50
   1  -6   4   48.80    6.30
  -1  -6  -4   40.50    5.60
   1   6   4   44.30    5.60
  -1   6  -4   47.20    6.10
   1   6   4   34.80    6.00
   2  -6   4    0.10    3.10
   2  -6   4   -0.30    2.50
   2  -6   4    1.90    2.50
   2  -6   4   -0.60    3.10
  -2  -6  -4   -0.50    2.90
   2  -6   4    0.00    2.50
   2  -6   4    3.10    2.70
   2   6   4    1.90    2.30
  -2   6  -4    0.60    2.70
   2   6   4    2.50    2.60
   3  -6   4  130.39    9.90
   3  -6   4  123.49    9.60
   3  -6   4  140.69   10.10
   3  -6   4  127.59    9.30
   3  -6   4  143.99    9.50
  -3  -6  -4  143.89    9.60
   3   6   4  133.89    8.70
   3   6   4  133.09   10.20
   4  -6   4  224.98   13.50
   4  -6   4  234.48   13.20
   4  -6   4  264.47   15.30
  -4  -6  -4  229.48   13.80
   4  -6   4  225.98   14.00
   4  -6   4  216.18   13.80
   4   6   4  226.68   12.60
   4   6   4  251.37   15.10
  -5  -6  -4   94.09    9.30
   5  -6   4   60.59    8.50
   5  -6   4   88.69    8.10
   5  -6   4   70.79    7.50
   5  -6   4   86.89    8.40
   5   6   4   80.69    6.80
  -6  -6  -4  151.38   12.20
   6  -6   4  157.98   10.60
   6  -6   4  138.99   11.80
   6  -6   4  137.49   10.60
   6   6   4  143.29   12.00
   6   6   4  152.18    9.90
   7  -6   4    7.90    4.80
   7  -6   4   11.90    4.80
   7  -6   4    5.50    4.10
   7  -6   4   11.10    5.00
   7   6   4    6.10    4.70
   7   6   4    5.40    3.50
   8  -6   4    8.80    5.10
   8  -6   4    6.60    5.60
   8  -6   4    8.70    4.50
   8   6   4    1.80    5.20
   8   6   4    9.80    4.10
   9  -6   4   99.19   12.30
   9  -6   4  119.69   10.20
   9  -6   4  100.69   12.60
   9   6   4  108.19    9.00
   9   6   4   91.79   11.40
  10  -6   4  120.99   13.50
  10  -6   4  142.49   14.70
  10  -6   4  135.69   12.30
  10   6   4  147.29   11.30
  10   6   4  148.69   14.50
  11  -6   4   39.10   17.90
  11  -6   4   70.19   10.00
  11  -6   4   55.59   11.10
  11   6   4   68.59   11.90
  11   6   4   74.79    9.50
  11  -7  -4   33.30    9.50
 -11  -7   4   27.40    5.10
  11  -7  -4   42.50   10.00
  11   7  -4   33.90    9.80
 -11   7   4   29.90    8.40
  11   7  -4   31.10    3.70
  10  -7  -4   28.00    8.40
 -10  -7   4   22.70    3.60
 -10  -7   4   27.00    4.80
  10  -7  -4   21.10    8.00
  10   7  -4   32.00    9.00
  10   7  -4   22.20    5.90
 -10   7   4   25.80    7.70
  10   7  -4   20.70    2.90
  -9  -7   4   76.69    5.30
  -9  -7   4   83.19    6.80
   9  -7  -4   89.09   12.30
   9  -7  -4   80.99   11.30
   9   7  -4   78.99    4.80
   9   7  -4   58.19   10.30
   9   7  -4   72.19    8.00
  -9   7   4   83.29   10.70
   8  -7  -4  232.68   16.70
  -8  -7   4  190.68   10.50
   8  -7  -4  192.08   15.40
  -8  -7   4  191.98    9.10
   8   7  -4  223.58   16.10
   8   7  -4  189.88   11.70
   8   7  -4  205.88    8.80
  -8   7   4  191.78   14.20
   7  -7  -4  124.59   11.60
  -7  -7   4  120.19    7.40
  -7  -7   4  112.69    6.20
   7  -7  -4  171.98   13.20
   7   7  -4  116.69    8.50
  -7   7   4   95.99   10.00
   7   7  -4  111.69    5.90
   7   7  -4  102.49   11.00
  -6  -7   4   88.39    5.50
   6  -7  -4   90.09   11.00
  -6  -7   4   82.49    6.60
  -6   7   4   84.39   10.20
   6   7  -4   78.19    7.30
   6   7  -4   85.79    5.10
   6   7  -4   87.39    9.70
  -6   7   4   95.19    8.60
  -5  -7   4  132.89    8.20
   5  -7  -4  138.29    9.80
   5  -7  -4  165.18   12.70
  -5  -7   4  153.68    7.90
   5   7  -4  159.58   12.20
  -5   7   4  155.68   10.60
   5   7  -4  142.89    7.50
  -5   7   4  146.09   12.00
   5   7  -4  148.19    9.60
  -4  -7   4    7.90    2.50
  -4  -7   4    5.60    2.30
  -4  -7   4   -0.20    3.10
   4  -7  -4    8.20    4.20
   4  -7  -4    2.60    3.00
   4   7  -4    8.20    4.50
  -4   7   4    0.30    3.50
  -4   7   4    4.70    3.20
  -3  -7   4  136.29    7.70
  -3  -7   4  139.29    9.40
   3  -7  -4  142.09    8.50
  -3  -7   4  145.49    8.10
   3  -7  -4  139.39    9.00
   3  -7  -4  161.48   14.10
  -3  -7   4  150.18    8.60
   3   7  -4  134.19   10.90
  -3   7   4  125.19   10.50
  -2  -7   4    0.10    3.40
  -2  -7   4   -2.60    2.20
  -2  -7   4    3.20    2.30
  -2  -7   4    3.20    2.60
   2  -7  -4    2.70    2.30
   2  -7  -4    3.30    2.30
   2   7  -4   -4.70    3.20
  -2   7   4    1.30    3.20
   1  -7  -4   65.69    5.10
  -1  -7   4   64.29    5.70
  -1  -7   4   83.29    6.70
  -1  -7   4   84.19    7.40
   1  -7  -4   74.79    4.90
  -1  -7   4   82.39    6.70
  -1   7   4   69.39    7.30
   1   7  -4   79.09    7.90
   0  -7  -4    1.00    1.20
   0  -7   4    2.50    3.60
   0  -7   4   -2.00    2.80
   0  -7   4   -0.70    2.90
   0  -7  -4    0.70    1.20
   0  -7   4   -1.10    2.50
   0   7  -4    0.10    3.30
   0   7   4    1.80    4.40
   0   7   4   -2.30    2.80
   1  -7   4   16.90    3.80
  -1  -7  -4   17.30    5.00
   1  -7   4   25.20    4.50
   1  -7   4   18.30    4.90
   1  -7   4   22.60    4.50
   1   7   4   24.20    4.40
  -1   7  -4   15.40    4.70
   1   7   4   21.20    5.90
  -2  -7  -4   97.69    9.10
   2  -7   4  114.29    9.60
   2  -7   4   90.29   10.70
   2  -7   4   94.49    8.20
   2  -7   4  100.59    7.90
   2  -7   4  118.69    9.20
   2   7   4  103.49    8.30
   2   7   4   93.99    9.90
  -3  -7  -4   76.99    9.20
   3  -7   4   54.19    7.50
   3  -7   4   49.10    7.20
   3  -7   4   67.59    8.10
   3  -7   4   53.19    6.50
   3   7   4   64.49    8.70
   3   7   4   62.29    6.30
   4  -7   4  292.37   17.00
   4  -7   4  290.87   16.40
   4  -7   4  288.97   17.00
   4   7   4  323.97   15.80
   4   7   4  263.17   17.60
   5  -7   4    0.40    4.40
   5  -7   4   -0.90    4.20
   5  -7   4    7.80    4.10
   5   7   4    5.90    4.90
   5   7   4    3.40    3.40
   6  -7   4    5.90    5.30
   6  -7   4    6.40    4.80
   6  -7   4    7.50    5.30
   6   7   4    9.00    6.10
   6   7   4   17.40    4.40
   7  -7   4    0.30    5.70
   7  -7   4   14.70    5.80
   7  -7   4   -0.50    4.30
   7   7   4   -2.80    3.40
   7   7   4   -0.90    5.70
   8  -7   4    3.00    5.80
   8  -7   4   -2.90    6.40
   8  -7   4    7.50    6.40
   8   7   4    6.80    6.50
   8   7   4    1.80    3.90
   9  -7   4   58.29    9.60
   9  -7   4   74.09   12.00
   9  -7   4   75.99   11.50
   9   7   4   91.39    9.00
   9   7   4   84.89   11.80
  10  -7   4   67.49   12.00
  10  -7   4   48.60    9.30
  10  -7   4   44.00   10.50
  10   7   4   79.39    9.60
  10   7   4   65.49   11.30
   9  -8  -4   13.50    8.10
   9   8  -4    2.80    7.50
  -9   8   4    6.90    6.30
   8  -8  -4  212.78   17.70
   8  -8  -4  218.38   17.90
  -8   8   4  192.58   15.00
   8   8  -4  207.08   17.10
   8   8  -4  265.67   18.90
   7  -8  -4    3.30    6.80
  -7  -8   4    0.40    1.70
   7  -8  -4   -3.20    6.40
  -7  -8   4   -2.80    2.30
  -7  -8   4    0.90    4.40
  -7  -8   4   -8.80    4.20
  -7   8   4    5.50    5.40
   7   8  -4    1.80    6.00
   6  -8  -4   26.90    7.20
   6  -8  -4   16.80    6.90
  -6  -8   4   29.00    3.30
  -6  -8   4   23.50    3.50
  -6  -8   4   31.10    4.20
   6  -8  -4   24.10    6.00
  -6  -8   4   30.70    5.20
  -6   8   4   34.60    7.50
  -6   8   4   29.10    6.50
   6   8  -4   27.10    6.70
   5  -8  -4   43.50    8.30
   5  -8  -4   47.90    6.70
  -5  -8   4   47.20    4.60
  -5  -8   4   36.70    4.60
  -5  -8   4   34.00    5.70
   5   8  -4   32.10    7.50
  -5   8   4   40.30    8.50
  -4  -8   4    6.30    2.90
   4  -8  -4    0.50    3.80
  -4  -8   4    2.10    3.00
   4  -8  -4    4.10    3.80
  -4  -8   4   -3.00    2.40
   4  -8  -4    1.30    3.70
  -4  -8   4    6.40    4.10
   4   8  -4   -4.30    4.90
  -4   8   4    0.80    4.60
  -3  -8   4   16.50    4.70
   3  -8  -4   18.60    6.20
   3  -8  -4   19.30    4.40
  -3  -8   4   12.20    3.50
  -3  -8   4   18.10    3.60
   3  -8  -4   11.30    3.70
  -3  -8   4   18.80    3.90
  -3   8   4   21.80    5.60
   3   8  -4   22.60    6.30
  -2  -8   4    5.80    3.20
   2  -8  -4    5.30    5.30
  -2  -8   4    8.40    3.40
   2  -8  -4    4.80    2.80
   2  -8  -4    5.40    3.50
   2   8  -4   14.80    5.60
  -2   8   4    3.70    4.60
   1  -8  -4   12.30    2.40
  -1  -8   4    7.60    3.60
  -1  -8   4   16.60    5.10
  -1  -8   4   16.30    3.60
  -1  -8   4    8.30    3.70
   1  -8  -4   12.70    2.70
   1  -8  -4    5.70    4.50
   1   8  -4    3.90    5.00
  -1   8   4   13.00    4.70
  -1   8   4    8.70    4.80
   0  -8   4   77.69    8.30
   0  -8  -4   93.09    4.60
   0  -8   4   88.29    8.40
   0  -8  -4   96.29    4.80
   0  -8   4  109.19    8.60
   0  -8   4   88.89    9.40
   0   8  -4  111.79   10.20
   0   8   4  110.69   10.40
   0   8   4  104.49    9.40
   1  -8   4   22.10    5.20
   1  -8   4   27.80    5.70
   1  -8   4   24.80    5.00
   1   8   4   36.70    7.50
   1   8   4   21.90    5.20
   2  -8   4  145.19   11.20
   2  -8   4  141.39   11.20
   2  -8   4  148.99   13.40
   2   8   4  152.28   10.80
   2   8   4  135.09   12.70
   3  -8   4  148.29   12.00
   3  -8   4  161.98   16.70
   3  -8   4  174.88   14.20
   3   8   4  144.09   10.90
   3   8   4  139.39   13.30
   4  -8   4  189.38   13.90
   4   8   4  202.78   12.90
   4   8   4  174.78   15.30
   5  -8   4    2.80    5.50
   5  -8   4   -9.20    5.30
   5  -8   4    1.10    5.80
   5   8   4    6.50    4.40
   5   8   4   -1.60    4.50
   6  -8   4  204.48   16.60
   6  -8   4  189.68   15.40
   6  -8   4  203.68   15.70
   6   8   4  224.78   17.40
   6   8   4  210.48   15.10
   7  -8   4   35.30    8.50
   7  -8   4   24.00    8.50
   7  -8   4   35.00    8.30
   7   8   4   16.60    8.90
   7   8   4   35.50    6.40
   8  -8   4   77.29   12.90
   8  -8   4   72.39   12.60
   8   8   4   64.49    8.60
   8   8   4   76.39   11.40
   7  -9  -4   94.49   13.90
   7  -9  -4  117.89   12.70
   7  -9  -4  121.59   15.30
   7   9  -4  111.99   14.00
   6  -9  -4    2.50    7.20
   6  -9  -4    6.60    6.00
   6   9  -4    7.10    8.50
   5  -9  -4    6.90    6.90
   5  -9  -4    5.70    5.50
  -5  -9   4    7.10    3.20
  -5  -9   4   12.50    3.60
   5  -9  -4   14.90    8.60
   5   9  -4   16.30    7.30
  -5   9   4    7.60    7.10
   4  -9  -4    2.00    5.00
  -4  -9   4   -3.10    3.00
   4  -9  -4   -0.70    5.10
  -4  -9   4    4.30    3.70
  -4  -9   4    3.90    6.30
   4  -9  -4    8.10    4.80
   4   9  -4   -9.20    6.10
  -4   9   4    2.40    6.30
  -3  -9   4   85.49    9.20
   3  -9  -4   90.09    8.60
   3  -9  -4  104.69   11.40
  -3  -9   4  117.49    8.60
  -3  -9   4   81.09    7.50
   3   9  -4   84.59   11.10
  -3   9   4   91.69   11.90
  -2  -9   4   18.50    5.00
  -2  -9   4   11.70    6.30
   2  -9  -4   18.10    3.80
  -2  -9   4   10.70    4.30
   2  -9  -4   31.60    7.90
  -2  -9   4   20.40    5.30
   2  -9  -4   21.90    6.60
  -2   9   4   20.40    7.20
   2   9  -4   17.40    7.20
   1  -9  -4    4.90    2.50
  -1  -9   4    4.70    4.80
  -1  -9   4   15.00    4.90
  -1  -9   4   11.50    4.20
   1  -9  -4   -4.00    6.70
  -1   9   4    8.70    5.90
   1   9  -4    7.80    6.30
   0  -9   4    5.50    4.20
   0  -9   4    4.70    4.80
   0  -9   4    0.30    4.60
   0   9   4    0.50    6.40
   0   9   4    0.20    5.10
   0   9  -4    7.50    5.90
   1  -9   4   -0.80    5.10
   1  -9   4   -2.70    4.40
   1  -9   4    3.10    6.30
   1   9   4   -4.60    5.10
   1   9   4   -8.00    6.20
  -1   9  -4   -3.70    5.20
   2  -9   4    7.70    5.60
   2  -9   4    1.10    5.10
   2  -9   4    7.10    6.80
   2   9   4   13.60    6.00
   2   9   4   13.40    6.50
   3  -9   4   25.70    6.60
   3  -9   4   20.20    7.10
   3  -9   4   21.30    7.40
   3   9   4   34.30    6.80
   3   9   4   25.90   10.70
   4  -9   4   66.29    9.40
   4  -9   4   44.60    8.70
   4  -9   4   37.80    8.50
   4   9   4   45.60    7.80
   4   9   4   50.69   10.50
   5  -9   4   27.80    8.00
   5  -9   4   12.90    7.80
   5  -9   4   18.00    8.50
   5   9   4   24.60    9.20
   5   9   4   28.50    7.10
 -16   0   5   -2.20    5.90
  16   0  -5   -6.70    6.90
  15   0  -5   -2.10    5.60
  15   0  -5    6.10    7.50
 -15   0   5   -2.80    5.50
 -14   0   5   -4.10    4.10
  14   0  -5    4.40    6.40
  14   0  -5    3.40    5.30
  13   0  -5    4.60    4.30
  13   0  -5   -0.10    3.90
 -13   0   5   -3.10    3.50
 -12   0   5    0.70    3.00
  12   0  -5   -4.10    4.80
  12   0  -5   -0.10    3.80
  11   0  -5  496.35   23.70
  11   0  -5  527.65   26.10
  11   0  -5  483.45   24.30
 -11   0   5  562.94   24.70
 -10   0   5   -0.80    3.80
  10   0  -5    2.70    2.50
 -10   0   5    1.80    2.40
  10   0  -5    0.90    2.70
  10   0  -5   -0.10    2.50
  10   0  -5    2.00    2.80
   9   0  -5   -2.00    2.20
   9   0  -5    4.20    2.50
  -9   0   5    4.70    2.50
   9   0  -5    3.80    3.00
   9   0  -5    3.90    2.40
  -9   0   5    6.60    3.10
   8   0  -5   -0.60    1.80
   8   0  -5   -1.80    1.50
   8   0  -5    0.60    1.80
  -8   0   5   -0.20    2.60
  -8   0   5    3.30    2.00
   8   0  -5    0.10    1.70
  -7   0   5 2573.74   95.59
  -7   0   5 2639.24   94.39
   7   0  -5 2597.14   94.39
   7   0  -5 2507.95   95.59
   7   0  -5 2661.23   94.19
   7   0  -5 2447.16   93.69
   6   0  -5   -0.20    1.60
  -6   0   5   -0.50    1.30
   6   0  -5    1.30    1.40
  -6   0   5    1.40    1.30
   6   0  -5   -1.00    1.10
   6   0  -5    0.50    1.20
  -5   0   5  404.46   17.50
  -5   0   5  372.56   16.40
  -5   0   5  393.86   16.30
   5   0  -5  388.86   16.00
   5   0  -5  386.06   17.40
   5   0  -5  422.06   16.70
   4   0  -5   -0.50    1.20
   4   0  -5    0.70    0.70
  -4   0   5   -0.10    0.90
   4   0  -5    0.00    0.90
  -4   0   5    4.00    1.20
   3   0  -5 2409.56   84.79
  -3   0   5 2328.57   85.19
   3   0  -5 2248.18   84.19
   3   0  -5 2429.26   85.39
   2   0  -5   -0.10    0.50
   2   0  -5    1.00    0.80
  -2   0   5    0.40    0.60
  -2   0   5    0.40    0.60
   2   0  -5    0.70    0.60
  -2   0   5    0.10    0.70
  -1   0   5 5855.51  236.38
   1   0  -5 6103.99  236.88
   0   0   5    1.80    0.80
   0   0  -5    0.00    0.70
   0   0   5    0.00    0.70
   0   0  -5    1.90    0.60
   0   0  -5    1.80    0.50
   0   0  -5    2.40    1.00
   1   0   5  642.34   24.70
   1   0   5  613.44   24.20
   1   0   5  590.44   22.90
  -1   0  -5  668.03   23.10
  -1   0  -5  639.34   24.40
  -1   0  -5  637.04   24.90
   2   0   5   -0.50    0.90
   2   0   5   -0.30    0.50
  -2   0  -5   -1.20    0.90
  -2   0  -5   -0.30    0.70
   2   0   5    0.50    1.00
   2   0   5    0.80    1.20
  -2   0  -5   -1.20    1.20
  -3   0  -5  494.75   19.60
   3   0   5  519.05   19.50
  -3   0  -5  506.55   21.60
   3   0   5  517.15   21.60
   3   0   5  504.75   20.70
   4   0   5   -0.10    1.00
   4   0   5   -0.50    1.40
  -4   0  -5    1.90    1.40
   4   0   5    0.60    1.30
  -4   0  -5   -1.00    1.80
   5   0   5  113.79    7.20
   5   0   5  117.89    7.50
   5   0   5  120.69    8.40
  -5   0  -5  128.89    7.10
  -5   0  -5  118.29    7.50
   5   0   5  135.89    7.00
  -5   0  -5  126.09    8.50
   6   0   5   -0.10    2.00
  -6   0  -5    1.20    2.90
   6   0   5   -3.60    1.60
   6   0   5   -1.40    1.40
  -6   0  -5   -1.60    1.80
  -6   0  -5    0.70    1.60
  -7   0  -5   44.90    5.00
   7   0   5   61.39    7.30
   7   0   5   41.40    4.30
   7   0   5   49.60    4.90
  -7   0  -5   45.40    5.50
  -7   0  -5   44.50    6.60
  -8   0  -5    3.80    3.10
  -8   0  -5    3.20    3.80
  -8   0  -5    1.80    2.70
   8   0   5   -3.10    2.60
   8   0   5   -1.50    2.10
  -9   0  -5   -2.60    3.70
  -9   0  -5    4.40    3.10
   9   0   5    2.10    3.00
   9   0   5   -3.30    3.30
   9   0   5    2.20    2.70
  10   0   5    6.80    3.20
 -10   0  -5    5.00    5.10
  10   0   5    3.50    4.00
 -10   0  -5    3.80    3.30
  11   0   5    9.80    5.40
 -11   0  -5   15.30    5.30
 -11   0  -5    2.40    5.10
  11   0   5   13.10    4.30
  12   0   5    6.70    4.20
  12   0   5    4.50    5.60
 -12   0  -5    0.60    4.50
  13   0   5   48.50    9.70
  13   0   5   58.69    8.90
 -13   0  -5   45.20    8.50
  14   0   5  -12.90    6.40
 -14   0  -5    0.70    6.00
  14   0   5    1.70    5.90
 -16  -1   5    0.00    6.60
  16  -1  -5    9.70    8.00
  16   1  -5    7.40    7.60
  16   1  -5    9.70    8.60
 -16   1   5   13.50    7.50
 -15  -1   5   -9.50    4.90
  15  -1  -5   -0.80    6.10
  15  -1  -5   -2.10    7.40
  15   1  -5   -4.30    6.90
 -15   1   5   -2.90    5.20
  15   1  -5    5.90    5.80
  14  -1  -5  217.78   16.20
  14  -1  -5  211.68   16.10
 -14  -1   5  216.88   14.70
  14   1  -5  227.88   17.30
  14   1  -5  216.68   15.40
 -14   1   5  224.88   15.60
  13  -1  -5   16.30    6.20
  13  -1  -5   22.30    7.40
 -13  -1   5   23.90    5.40
  13   1  -5   13.40    5.30
 -13   1   5   24.90    6.20
  13   1  -5   21.30    6.10
 -12  -1   5   22.00    5.00
  12  -1  -5   17.20    5.10
  12  -1  -5   17.80    7.00
  12   1  -5   18.70    4.80
  12   1  -5   21.80    7.50
  12   1  -5   19.40    4.70
 -11  -1   5   11.30    3.90
  11  -1  -5   12.20    4.30
  11  -1  -5   12.40    5.30
  11  -1  -5   19.80    5.60
 -11   1   5   15.10    4.00
  11   1  -5   17.70    4.30
  11   1  -5   13.40    5.40
  11   1  -5   17.10    4.60
 -10  -1   5  922.31   43.00
  10  -1  -5  921.01   40.50
  10  -1  -5  974.70   40.40
  10  -1  -5 1011.90   41.40
  10  -1  -5  959.80   39.40
 -10  -1   5  938.01   38.90
 -10   1   5  949.90   40.80
  10   1  -5  957.00   41.40
  10   1  -5  979.70   38.60
  10   1  -5  996.00   39.30
 -10   1   5  948.41   39.70
  10   1  -5  935.11   38.50
   9  -1  -5   15.80    4.10
  -9  -1   5   12.50    4.60
   9  -1  -5   18.10    3.60
  -9  -1   5   20.20    3.60
   9  -1  -5   12.00    3.60
   9  -1  -5   13.40    3.60
  -9   1   5   11.20    4.50
   9   1  -5   17.00    3.60
  -9   1   5   16.20    3.50
   9   1  -5   16.70    3.30
   9   1  -5   17.70    4.50
   9   1  -5   21.10    3.60
  -8  -1   5   27.80    3.90
   8  -1  -5   37.40    4.80
   8  -1  -5   33.20    4.30
  -8  -1   5   31.10    5.10
   8  -1  -5   32.30    5.00
   8  -1  -5   25.20    4.80
   8   1  -5   28.80    3.70
  -8   1   5   24.60    4.10
   8   1  -5   27.20    3.90
   8   1  -5   26.40    3.90
  -8   1   5   33.40    5.30
   8   1  -5   25.00    4.50
  -7  -1   5   36.80    4.90
   7  -1  -5   35.10    3.80
  -7  -1   5   39.80    5.20
   7  -1  -5   40.20    3.90
   7  -1  -5   30.30    4.60
   7  -1  -5   39.30    4.80
   7   1  -5   31.80    4.90
  -7   1   5   27.80    3.90
   7   1  -5   34.40    4.10
   7   1  -5   32.60    3.50
   7   1  -5   30.20    3.20
  -7   1   5   26.50    4.60
   6  -1  -5    5.90    2.40
  -6  -1   5    4.50    1.70
   6  -1  -5    5.70    1.90
  -6  -1   5    0.50    2.20
   6  -1  -5    8.80    2.20
   6   1  -5    5.60    1.70
  -6   1   5    8.90    2.30
   6   1  -5    8.60    1.80
  -6   1   5    3.50    2.30
   6   1  -5    8.10    1.90
  -6   1   5    5.40    1.90
   6   1  -5    2.30    1.70
   5  -1  -5    8.40    2.00
   5  -1  -5   11.50    2.70
  -5  -1   5    9.20    2.00
  -5  -1   5    8.40    2.10
   5  -1  -5   10.60    2.00
   5   1  -5   11.90    2.80
  -5   1   5    9.10    2.10
   5   1  -5    9.20    1.80
   5   1  -5    5.80    1.30
  -5   1   5    7.30    2.00
   5   1  -5    6.50    1.50
  -5   1   5    7.30    1.90
  -4  -1   5 1269.17   49.40
  -4  -1   5 1303.67   47.50
  -4  -1   5 1269.57   48.50
   4  -1  -5 1395.86   49.80
   4  -1  -5 1278.87   48.50
  -4   1   5 1341.07   48.90
  -4   1   5 1338.27   49.50
   4   1  -5 1311.87   48.60
   4   1  -5 1254.87   47.20
   4   1  -5 1307.17   49.50
  -4   1   5 1369.86   48.80
   3  -1  -5  417.36   16.20
   3  -1  -5  409.96   16.20
   3  -1  -5  411.46   17.00
  -3  -1   5  416.36   16.70
  -3  -1   5  412.96   16.30
  -3  -1   5  410.26   15.10
   3   1  -5  392.46   16.70
  -3   1   5  390.46   16.70
  -3   1   5  397.26   16.10
   3   1  -5  359.56   14.90
  -3   1   5  430.36   16.50
   3   1  -5  387.16   16.20
  -2  -1   5  936.61   33.20
  -2  -1   5  835.72   31.80
  -2  -1   5  908.91   33.00
   2  -1  -5  863.31   33.00
   2  -1  -5  881.71   33.40
   2  -1  -5  848.92   32.60
   2   1  -5  915.41   33.10
  -2   1   5  879.41   33.00
  -2   1   5  863.61   33.20
   2   1  -5  871.71   32.00
   2   1  -5  900.61   33.30
  -2   1   5  884.51   32.70
   1  -1  -5  381.46   15.60
   1  -1  -5  379.06   15.50
   1  -1  -5  396.16   15.70
  -1  -1   5  382.76   14.90
  -1  -1   5  387.16   14.90
  -1  -1   5  394.56   15.80
   1  -1  -5  422.46   15.20
  -1   1   5  392.76   15.60
   1   1  -5  395.56   15.10
   1   1  -5  365.66   14.90
  -1   1   5  378.86   15.00
   1   1  -5  381.46   15.90
   0  -1   5  319.87   11.50
   0  -1   5  290.17   12.70
   0  -1  -5  311.27   12.40
   0  -1   5  327.97   13.30
   0  -1  -5  297.17   12.60
   0  -1  -5  314.87   13.20
   0   1   5  325.07   12.30
   0   1  -5  307.97   12.80
   0   1  -5  317.67   13.30
   0   1   5  301.77   13.00
   0   1   5  310.97   12.60
   0   1  -5  304.97   11.70
   1  -1   5    6.80    1.60
  -1  -1  -5    5.00    1.10
  -1  -1  -5    7.00    1.80
   1  -1   5    7.70    1.80
  -1  -1  -5    5.70    1.30
  -1   1  -5    7.40    1.70
   1   1   5    5.10    1.30
   1   1   5    6.60    1.50
  -1   1  -5    5.80    1.60
   1   1   5    6.80    1.20
   2  -1   5 1168.68   41.20
  -2  -1  -5 1045.10   41.20
  -2  -1  -5 1083.99   40.00
   2  -1   5 1090.89   41.10
   2  -1   5 1104.79   38.40
   2  -1   5 1069.29   40.90
   2   1   5 1067.39   39.90
   2   1   5 1051.49   41.00
   2   1   5 1065.99   39.70
   2   1   5 1081.39   39.80
  -2   1  -5 1032.30   38.30
  -3  -1  -5   36.70    3.40
   3  -1   5   35.20    3.70
  -3  -1  -5   42.00    4.30
   3  -1   5   37.70    4.00
   3  -1   5   44.20    2.70
   3  -1   5   47.60    4.00
  -3   1  -5   42.30    2.50
  -3   1  -5   43.40    4.20
   3   1   5   38.40    3.10
   3   1   5   38.90    3.20
   3   1   5   48.50    4.30
   3   1   5   36.90    3.10
  -4  -1  -5   40.70    5.00
   4  -1   5   41.70    3.30
   4  -1   5   42.20    4.20
  -4  -1  -5   42.10    4.40
   4  -1   5   43.00    4.30
   4  -1   5   46.60    4.60
  -4   1  -5   60.89    5.30
   4   1   5   45.60    3.80
   4   1   5   50.09    4.90
   4   1   5   43.80    3.60
  -4   1  -5   48.40    3.20
   4   1   5   45.30    3.80
  -5  -1  -5  111.09    6.90
   5  -1   5   82.79    6.80
   5  -1   5   81.89    6.20
   5  -1   5   84.79    7.50
  -5  -1  -5   78.89    6.80
   5  -1   5   79.19    5.30
  -5  -1  -5   84.99    5.70
   5   1   5   85.69    5.80
   5   1   5   80.69    5.60
  -5   1  -5   87.29    5.20
   5   1   5   87.19    5.40
   5   1   5   72.59    6.50
  -5   1  -5   76.19    6.80
  -5   1  -5   91.39    7.70
  -6  -1  -5 1183.88   45.50
   6  -1   5 1144.69   47.30
   6  -1   5 1239.68   46.40
  -6  -1  -5 1129.19   47.10
   6  -1   5 1240.48   45.10
  -6  -1  -5 1141.19   45.80
   6   1   5 1131.69   44.80
  -6   1  -5 1186.18   44.90
  -6   1  -5 1156.18   46.50
  -6   1  -5 1260.67   48.10
   6   1   5 1164.58   45.50
   6   1   5 1206.08   47.30
  -7  -1  -5    0.30    2.00
  -7  -1  -5    5.30    3.00
   7  -1   5    1.90    2.20
   7  -1   5    3.30    2.60
  -7  -1  -5    5.70    3.70
   7  -1   5    2.30    2.70
  -7   1  -5   -0.90    3.10
   7   1   5    8.50    3.00
  -7   1  -5    5.70    2.80
   7   1   5    6.10    2.30
  -7   1  -5    4.80    2.40
   7   1   5    1.00    2.60
  -8  -1  -5   96.29    9.20
  -8  -1  -5   89.49    7.80
   8  -1   5  104.09    8.10
   8  -1   5   98.69    9.00
   8  -1   5   97.69    7.20
  -8  -1  -5   91.69    7.40
   8   1   5   85.69    8.40
   8   1   5  120.39    8.30
   8   1   5   91.89    7.00
  -8   1  -5  102.19    8.30
  -8   1  -5   97.69    7.20
  -8   1  -5   98.69    9.50
   9  -1   5  286.27   17.60
   9  -1   5  287.07   15.40
  -9  -1  -5  320.27   16.00
   9   1   5  291.27   17.40
  -9   1  -5  296.87   15.70
   9   1   5  305.27   16.50
   9   1   5  320.07   16.20
  -9   1  -5  315.07   17.00
 -10  -1  -5  176.98   11.60
 -10  -1  -5  184.98   12.50
  10  -1   5  145.49   10.80
 -10   1  -5  165.38   11.70
  10   1   5  163.38   10.80
  10   1   5  156.08   12.60
 -10   1  -5  174.08   12.30
  10   1   5  162.88   11.20
  11  -1   5   52.69    8.80
  11  -1   5   47.90    7.20
 -11  -1  -5   51.19    7.20
 -11   1  -5   56.79    8.10
 -11   1  -5   45.90    7.10
  11   1   5   49.40    8.40
  12  -1   5    5.30    5.80
 -12  -1  -5    6.60    5.60
  12  -1   5    0.60    4.80
  12   1   5   10.70    4.80
  12   1   5   -0.60    5.20
 -12   1  -5   10.00    5.20
  13  -1   5  -10.40    6.00
 -13  -1  -5    0.70    5.20
  13  -1   5    1.00    5.70
  13   1   5    8.60    6.10
 -13   1  -5   -1.00    5.30
  13   1   5    5.40    5.90
  14  -1   5   59.79   11.60
 -14  -1  -5   77.79   10.30
  14  -1   5   46.40    9.20
  14   1   5   55.89    9.60
 -14   1  -5   41.10    9.10
  14   1   5   67.59   12.00
  16  -2  -5    2.10    9.10
 -16  -2   5    6.00    6.50
  16   2  -5   -5.80    7.30
 -16   2   5    2.80    7.20
  16   2  -5   10.10    8.30
 -15  -2   5   83.19   10.40
  15  -2  -5  115.89   14.20
  15  -2  -5  129.49   14.10
  15   2  -5   89.49   13.30
  15   2  -5  116.49   12.00
 -15   2   5   97.49   12.40
 -14  -2   5   14.00    5.30
  14  -2  -5    0.60    6.30
  14  -2  -5    7.80    5.80
  14   2  -5    7.90    5.00
  14   2  -5   15.50    7.30
 -14   2   5    5.10    4.70
  13  -2  -5   70.59    9.80
 -13  -2   5   61.89    9.20
  13  -2  -5   43.90    7.50
  13   2  -5   49.80    8.60
  13   2  -5   56.69    8.10
 -13   2   5   47.80    8.00
  13   2  -5   64.99    8.10
  12  -2  -5  216.18   15.80
  12  -2  -5  250.27   18.60
 -12  -2   5  246.38   13.90
  12   2  -5  237.08   14.00
  12   2  -5  210.08   15.60
 -12   2   5  234.28   15.00
  12   2  -5  220.58   13.40
  11  -2  -5   45.70    7.20
  11  -2  -5   46.10    7.20
 -11  -2   5   39.40    5.70
  11   2  -5   52.59    6.40
  11   2  -5   43.00    7.00
 -11   2   5   44.00    6.80
  11   2  -5   48.30    6.30
  11   2  -5   55.09    9.00
  10  -2  -5  461.25   23.40
  10  -2  -5  468.75   24.10
 -10  -2   5  526.85   22.70
  10  -2  -5  526.95   25.10
 -10   2   5  484.65   23.60
  10   2  -5  501.95   24.80
  10   2  -5  506.15   21.90
  10   2  -5  531.15   22.40
  -9  -2   5   35.80    6.30
   9  -2  -5   26.50    5.60
   9  -2  -5   26.40    4.70
   9  -2  -5   28.20    5.20
  -9  -2   5   32.20    4.60
   9  -2  -5   35.10    4.70
   9   2  -5   24.80    3.90
  -9   2   5   37.10    5.50
  -9   2   5   18.40    5.30
   9   2  -5   23.80    3.70
   9   2  -5   40.00    4.20
   9   2  -5   27.70    5.60
  -8  -2   5    2.30    4.10
  -8  -2   5    0.90    1.60
   8  -2  -5   -3.00    2.10
   8  -2  -5   -0.20    2.20
   8  -2  -5   -0.10    2.60
  -8   2   5   -0.50    2.40
   8   2  -5    0.80    2.20
  -8   2   5    1.10    2.10
   8   2  -5    0.40    1.50
   8   2  -5   -1.10    1.50
   8   2  -5    2.00    1.80
   7  -2  -5    0.70    2.10
   7  -2  -5    0.30    1.60
  -7  -2   5    1.30    2.90
   7  -2  -5    3.50    2.10
   7  -2  -5   -0.80    1.80
   7   2  -5    0.60    1.60
  -7   2   5    1.90    1.80
   7   2  -5   -1.40    2.20
   7   2  -5    0.50    1.20
   7   2  -5    1.50    1.20
  -7   2   5    0.00    1.50
  -7   2   5    0.30    1.90
  -6  -2   5 1575.04   58.79
  -6  -2   5 1474.25   56.69
   6  -2  -5 1491.95   58.69
   6  -2  -5 1540.05   57.19
   6  -2  -5 1507.25   57.49
   6   2  -5 1500.15   55.59
  -6   2   5 1500.35   58.29
   6   2  -5 1535.65   58.89
   6   2  -5 1516.95   56.79
  -6   2   5 1581.14   58.79
   6   2  -5 1509.05   55.29
  -6   2   5 1589.54   59.49
   5  -2  -5  847.02   34.10
  -5  -2   5  854.81   32.50
   5  -2  -5  835.02   33.00
  -5  -2   5  795.52   33.80
   5  -2  -5  839.02   32.60
  -5   2   5  865.11   33.60
   5   2  -5  886.41   31.00
  -5   2   5  840.02   32.90
   5   2  -5  823.62   30.60
   5   2  -5  838.22   33.90
   5   2  -5  846.82   32.50
  -5   2   5  844.62   33.80
   4  -2  -5   38.20    3.50
   4  -2  -5   40.30    3.40
  -4  -2   5   50.89    3.50
  -4  -2   5   43.10    4.00
   4  -2  -5   45.50    4.30
   4   2  -5   42.20    3.40
  -4   2   5   33.50    3.20
   4   2  -5   41.00    4.00
  -4   2   5   40.20    3.80
  -4   2   5   38.60    3.60
   3  -2  -5 1537.45   57.09
  -3  -2   5 1600.44   57.49
   3  -2  -5 1601.74   58.69
  -3  -2   5 1559.94   58.19
   3  -2  -5 1540.55   57.69
   3   2  -5 1568.74   58.09
   3   2  -5 1551.14   57.59
  -3   2   5 1584.14   57.99
  -3   2   5 1457.75   58.19
  -3   2   5 1651.03   57.39
   2  -2  -5 3550.54  126.79
   2  -2  -5 3451.45  126.49
   2   2  -5 3447.46  127.39
   2   2  -5 3604.44  124.09
  -1  -2   5   13.30    1.60
   1  -2  -5   12.90    2.30
   1  -2  -5   11.90    2.10
   1  -2  -5   12.00    1.50
  -1  -2   5   15.40    2.00
  -1  -2   5   13.50    2.10
  -1   2   5   16.20    2.40
   1   2  -5   13.00    1.90
   1   2  -5   10.60    2.00
  -1   2   5   16.20    2.40
   1   2  -5   12.00    1.50
  -1   2   5   13.70    1.40
   0  -2   5    6.90    1.40
   0  -2  -5    4.70    1.50
   0  -2   5    9.10    1.90
   0  -2  -5    7.40    2.10
   0  -2   5    4.60    1.10
   0  -2  -5    6.40    1.00
   0   2   5    7.10    1.00
   0   2   5    5.50    1.50
   0   2   5    5.50    1.60
   0   2  -5    7.70    1.50
   0   2  -5    8.70    1.90
   0   2  -5    6.50    1.20
  -1  -2  -5  260.37   10.40
  -1  -2  -5  288.17   12.40
   1  -2   5  261.77   12.20
   1  -2   5  262.17   11.80
   1  -2   5  268.37   10.40
   1   2   5  258.67   11.80
  -1   2  -5  260.57   10.30
   1   2   5  273.37   10.20
  -1   2  -5  242.48   12.10
   1   2   5  256.37   11.90
  -1   2  -5  266.67   11.80
   2  -2   5 2310.37   82.79
   2  -2   5 2198.58   80.09
   2  -2   5 2329.57   79.99
  -2  -2  -5 2277.67   82.69
   2  -2   5 2172.58   82.29
  -2  -2  -5 2241.18   82.09
   2  -2   5 2243.08   82.59
   2   2   5 2198.78   80.09
   2   2   5 2291.37   82.29
  -2   2  -5 2249.68   82.39
   2   2   5 2226.98   81.99
   2   2   5 2204.58   79.99
  -3  -2  -5  219.18   10.90
  -3  -2  -5  218.78   11.60
   3  -2   5  213.58    9.20
   3  -2   5  216.38   11.40
   3  -2   5  219.48   11.30
   3  -2   5  223.98    9.10
   3  -2   5  221.78   11.40
   3   2   5  217.88   11.00
   3   2   5  225.28    9.30
   3   2   5  235.48    9.40
   3   2   5  214.18   10.80
  -3   2  -5  221.68   11.50
   4  -2   5  361.36   14.70
   4  -2   5  391.66   17.00
  -4  -2  -5  348.77   16.90
  -4  -2  -5  349.57   16.30
   4  -2   5  364.16   17.20
   4  -2   5  343.07   16.80
   4   2   5  358.06   14.70
   4   2   5  385.66   17.10
   4   2   5  344.17   14.40
  -4   2  -5  355.46   17.00
  -4   2  -5  359.16   14.50
   4   2   5  358.16   16.10
   5  -2   5    0.80    2.00
  -5  -2  -5    1.20    2.30
  -5  -2  -5    7.00    2.60
   5  -2   5    2.80    2.30
   5  -2   5    3.60    1.80
   5  -2   5    2.70    2.00
  -5   2  -5    0.80    2.40
  -5   2  -5    1.80    1.50
  -5   2  -5    0.20    1.90
   5   2   5    1.90    1.70
   5   2   5    2.10    1.40
   5   2   5    2.80    1.40
   5   2   5    3.30    2.10
  -6  -2  -5   47.10    4.30
   6  -2   5   50.79    6.20
   6  -2   5   56.19    6.20
   6  -2   5   54.79    4.50
   6  -2   5   57.79    5.80
  -6  -2  -5   56.49    6.60
  -6  -2  -5   47.50    6.40
   6   2   5   49.50    4.10
   6   2   5   53.09    5.10
  -6   2  -5   50.99    4.30
  -6   2  -5   52.39    6.70
  -6   2  -5   51.59    6.40
   6   2   5   50.39    5.50
   7  -2   5   24.20    3.80
  -7  -2  -5   30.90    4.10
   7  -2   5   19.40    4.80
  -7  -2  -5   29.20    5.60
   7  -2   5   19.00    4.40
  -7  -2  -5   30.70    5.30
  -7   2  -5   24.80    3.80
   7   2   5   36.10    4.90
  -7   2  -5   23.40    5.20
  -7   2  -5   24.70    4.80
   7   2   5   24.30    4.90
   7   2   5   27.30    3.60
  -8  -2  -5   16.40    5.00
   8  -2   5   15.60    3.80
   8  -2   5   11.80    4.60
  -8  -2  -5   20.70    3.60
   8   2   5   26.90    5.20
  -8   2  -5   23.00    4.20
   8   2   5   17.50    3.40
   8   2   5   19.20    4.60
  -8   2  -5   17.90    4.80
  -9  -2  -5  176.98   11.00
  -9  -2  -5  183.78   12.80
   9  -2   5  173.58   13.30
   9  -2   5  199.08   11.50
   9   2   5  180.88   10.40
  -9   2  -5  185.68   11.20
   9   2   5  177.78   12.90
   9   2   5  194.58   12.20
  -9   2  -5  185.48   12.80
  10  -2   5    1.80    4.30
  10  -2   5    4.70    4.10
 -10  -2  -5    3.90    3.30
  10   2   5    6.10    3.30
  10   2   5   10.10    4.30
 -10   2  -5   15.40    5.00
 -10   2  -5    0.70    3.90
  10   2   5    1.50    4.10
  11  -2   5   15.40    6.50
  11  -2   5   16.40    5.40
 -11  -2  -5   12.10    4.80
 -11   2  -5   19.00    5.90
  11   2   5   14.50    5.00
  11   2   5   31.80    6.30
 -11   2  -5   25.80    5.60
  11   2   5   23.50    6.50
 -12  -2  -5   23.20    5.70
  12  -2   5   19.10    6.30
  12  -2   5   29.80    8.20
  12   2   5   26.00    6.60
  12   2   5   16.20    6.00
 -12   2  -5   27.10    7.00
  13  -2   5   56.19    9.10
 -13  -2  -5   60.79    8.60
  13  -2   5   73.89   11.80
  13   2   5   73.59   11.10
  13   2   5   74.99   10.00
 -13   2  -5   51.89    9.10
 -14  -2  -5  125.79   12.80
  14  -2   5  100.49   11.30
  14  -2   5  106.99   15.00
 -14   2  -5  126.29   15.00
  14   2   5  117.69   13.90
  14   2   5  101.29   12.50
 -15  -3   5    6.90    5.70
  15  -3  -5   -2.70    7.80
  15  -3  -5   -3.70    7.60
  15   3  -5   -1.00    5.90
 -15   3   5   10.30    7.00
  14  -3  -5   34.10    9.10
 -14  -3   5   64.99    8.70
  14  -3  -5   75.19   11.40
  14   3  -5   63.59   11.10
 -14   3   5   61.59    9.50
  14   3  -5   60.99    8.20
 -13  -3   5    9.00    5.00
  13  -3  -5    7.70    5.90
  13  -3  -5    2.80    5.20
  13   3  -5    5.30    5.10
 -13   3   5   -0.20    4.60
  13   3  -5   10.40    4.60
  13   3  -5    6.40    4.70
  12  -3  -5  263.87   17.60
  12  -3  -5  288.97   17.80
 -12  -3   5  234.78   14.30
  12   3  -5  253.67   14.10
  12   3  -5  233.28   14.00
 -12   3   5  256.97   16.30
  12   3  -5  284.97   17.90
  11  -3  -5   40.50    8.50
 -11  -3   5   30.00    5.10
  11  -3  -5   33.50    7.10
 -11   3   5   42.40    7.00
  11   3  -5   36.50    7.70
  11   3  -5   37.20    5.20
  11   3  -5   40.70    5.70
  11   3  -5   41.40    5.50
  10  -3  -5  288.97   16.90
 -10  -3   5  248.38   13.80
  10  -3  -5  291.87   16.90
  10   3  -5  279.57   13.60
  10   3  -5  255.17   16.40
 -10   3   5  281.17   15.90
  10   3  -5  272.47   13.90
  10   3  -5  271.77   13.30
  -9  -3   5   10.80    2.90
   9  -3  -5    1.90    3.30
   9  -3  -5    8.30    3.50
   9   3  -5    4.30    2.80
  -9   3   5    7.40    4.40
   9   3  -5    8.30    2.50
   9   3  -5    8.20    2.50
   9   3  -5    8.20    4.00
  -9   3   5    9.50    3.40
  -8  -3   5 1223.38   47.50
   8  -3  -5 1242.88   50.29
   8  -3  -5 1240.68   48.50
   8  -3  -5 1296.77   50.59
  -8  -3   5 1242.48   50.69
   8  -3  -5 1260.87   49.20
  -8   3   5 1228.58   49.20
   8   3  -5 1229.28   46.20
   8   3  -5 1238.58   50.29
  -8   3   5 1220.88   49.80
   8   3  -5 1218.68   46.10
   8   3  -5 1234.78   47.50
  -7  -3   5   61.39    8.80
  -7  -3   5   68.09    5.90
   7  -3  -5   78.59    6.10
   7  -3  -5   77.59    7.20
  -7   3   5   67.89    6.10
  -7   3   5   81.89    7.70
   7   3  -5   76.49    4.30
   7   3  -5   76.49    5.60
   7   3  -5   58.59    6.40
  -7   3   5   82.69    6.90
   7   3  -5   71.19    4.20
   6  -3  -5   -2.80    2.10
   6  -3  -5    1.00    2.00
   6  -3  -5   -0.20    1.50
  -6  -3   5    1.10    1.20
  -6  -3   5   -1.30    2.80
   6   3  -5   -1.20    1.40
   6   3  -5    0.10    1.60
   6   3  -5    1.30    0.80
  -6   3   5   -1.60    1.70
  -6   3   5    3.10    2.60
  -6   3   5    1.70    1.70
   6   3  -5    0.90    0.70
  -5  -3   5   27.50    3.00
  -5  -3   5   24.70    4.50
   5  -3  -5   34.00    3.90
   5  -3  -5   22.60    4.20
   5  -3  -5   32.70    4.20
  -5   3   5   25.30    4.10
  -5   3   5   28.10    4.30
  -5   3   5   34.00    3.60
   5   3  -5   27.90    4.40
   5   3  -5   26.60    3.40
   4  -3  -5  672.43   29.20
  -4  -3   5  621.54   27.00
   4  -3  -5  655.53   26.40
   4  -3  -5  666.53   27.20
  -4  -3   5  659.83   25.50
   4  -3  -5  648.94   25.50
  -4   3   5  678.93   28.60
   4   3  -5  638.64   26.80
   4   3  -5  632.04   25.80
  -4   3   5  660.73   25.90
  -4   3   5  596.74   26.70
   3  -3  -5  218.68   10.90
   3  -3  -5  229.28   11.70
  -3  -3   5  222.88   10.40
  -3  -3   5  202.58   11.10
   3  -3  -5  240.78   11.70
   3  -3  -5  218.68   10.00
   3   3  -5  211.18   10.60
  -3   3   5  230.48   11.20
  -3   3   5  234.58   10.40
   3   3  -5  229.58   11.20
  -2  -3   5   63.19    2.80
  -2  -3   5   61.29    4.80
   2  -3  -5   60.79    5.20
   2  -3  -5   64.59    3.80
  -2  -3   5   64.69    4.50
   2  -3  -5   56.99    5.00
  -2  -3   5   65.59    3.00
   2  -3  -5   78.49    5.00
  -2   3   5   54.39    3.80
   2   3  -5   62.89    4.60
  -2   3   5   69.99    4.90
   2   3  -5   61.69    4.60
  -1  -3   5    2.60    1.60
   1  -3  -5    0.40    1.30
   1  -3  -5    3.90    2.10
   1  -3  -5    0.90    0.70
  -1  -3   5    0.90    0.80
  -1  -3   5   -0.20    1.20
  -1  -3   5    2.00    0.90
  -1   3   5    1.50    1.60
   1   3  -5    2.30    1.60
  -1   3   5   -0.80    1.00
   1   3  -5    0.80    1.30
  -1   3   5    1.10    0.70
   0  -3   5  616.54   23.20
   0  -3  -5  598.94   24.50
   0  -3   5  611.24   24.20
   0  -3  -5  583.44   21.70
   0  -3   5  598.14   22.90
   0  -3   5  565.44   23.00
   0  -3  -5  608.04   24.00
   0   3   5  618.14   24.50
   0   3   5  604.94   23.90
   0   3   5  542.55   21.60
   0   3  -5  561.34   22.90
   0   3  -5  592.04   24.30
   1  -3   5    2.30    1.70
  -1  -3  -5    1.90    0.50
  -1  -3  -5    2.90    2.00
   1  -3   5    2.50    1.90
   1  -3   5    1.70    1.20
  -1  -3  -5    0.80    1.40
   1  -3   5    1.10    1.30
   1   3   5    2.10    1.50
   1   3   5    3.60    1.60
  -1   3  -5    2.30    1.50
  -1   3  -5    2.90    1.80
  -1   3  -5    2.50    1.20
   2  -3   5  598.64   24.40
   2  -3   5  679.93   26.90
  -2  -3  -5  638.74   26.50
  -2  -3  -5  659.83   26.40
   2  -3   5  621.44   26.10
   2  -3   5  655.03   24.60
   2  -3   5  654.73   26.70
   2   3   5  623.54   25.80
   2   3   5  635.14   26.40
  -2   3  -5  640.54   26.10
   3  -3   5  189.08   10.70
   3  -3   5  174.58    8.50
   3  -3   5  184.58    8.70
  -3  -3  -5  177.78   10.30
   3  -3   5  181.08   10.40
   3  -3   5  185.58   10.50
  -3  -3  -5  178.78   10.40
  -3   3  -5  212.18   10.80
   3   3   5  211.48    7.20
   3   3   5  190.68   10.20
   3   3   5  163.58   10.10
   4  -3   5  142.49    9.30
   4  -3   5  145.29    9.20
  -4  -3  -5  156.88    9.60
  -4  -3  -5  152.78    9.40
   4  -3   5  143.79    7.30
   4  -3   5  142.19    9.30
   4  -3   5  151.38    7.60
  -4   3  -5  152.68    9.50
   4   3   5  131.69    6.00
   4   3   5  150.08    8.70
   4   3   5  155.48    9.20
   4   3   5  140.69    6.20
  -5  -3  -5   53.69    5.80
  -5  -3  -5   39.50    5.80
   5  -3   5   40.10    5.80
   5  -3   5   53.89    5.60
   5  -3   5   37.60    3.80
   5   3   5   42.60    4.80
  -5   3  -5   49.00    6.20
   5   3   5   43.80    2.90
   5   3   5   51.59    5.30
   5   3   5   46.60    3.20
   6  -3   5   28.50    5.10
  -6  -3  -5   30.70    5.30
  -6  -3  -5   29.90    5.50
   6  -3   5   27.90    3.90
   6  -3   5   27.40    5.30
   6  -3   5   25.00    4.80
  -6   3  -5   26.40    3.70
  -6   3  -5   34.70    5.60
  -6   3  -5   32.30    5.90
   6   3   5   27.50    2.90
   6   3   5   23.60    4.50
   6   3   5   36.60    5.20
   6   3   5   30.50    2.80
  -7  -3  -5    3.40    3.70
  -7  -3  -5   15.50    4.90
   7  -3   5    7.80    2.90
   7  -3   5   11.20    3.80
   7  -3   5   10.60    4.10
  -7   3  -5    7.20    4.40
  -7   3  -5   10.70    3.90
   7   3   5    5.80    3.40
  -7   3  -5   12.80    3.20
   7   3   5    7.10    2.10
   7   3   5    8.40    3.80
   7   3   5    5.50    1.90
   8  -3   5  355.16   19.80
  -8  -3  -5  364.56   16.20
  -8  -3  -5  346.97   19.60
  -8  -3  -5  341.67   19.30
   8  -3   5  381.46   19.70
  -8   3  -5  374.26   16.90
   8   3   5  341.67   15.30
   8   3   5  358.96   18.60
   8   3   5  339.57   18.30
  -8   3  -5  332.67   19.10
   9  -3   5   10.50    4.00
  -9  -3  -5    5.10    3.00
  -9   3  -5    6.50    3.80
   9   3   5    2.50    3.80
   9   3   5    5.10    3.70
   9   3   5    7.80    2.70
  10  -3   5   -2.90    3.80
  10  -3   5   -3.40    4.30
 -10  -3  -5   -2.50    2.80
  10   3   5    2.00    4.10
  10   3   5   -4.10    3.70
 -10   3  -5    1.80    4.60
  10   3   5    0.40    2.90
 -10   3  -5   -5.00    4.80
 -11  -3  -5   26.60    5.40
  11  -3   5   22.60    7.10
  11  -3   5   24.70    5.90
  11   3   5   39.90    7.90
 -11   3  -5   32.90    7.10
  11   3   5   32.80    7.10
  11   3   5   24.40    4.90
 -11   3  -5   33.80    7.40
 -12  -3  -5   39.80    6.80
  12  -3   5   40.50    9.30
  12  -3   5   59.39    8.40
 -12   3  -5   35.10    7.70
  12   3   5   50.99    9.30
  12   3   5   40.10    8.10
  13  -3   5   23.60    8.20
  13  -3   5   13.40    7.10
 -13  -3  -5   13.50    5.60
  13   3   5   16.50    7.30
  13   3   5    9.60    7.00
 -13   3  -5   24.60    8.40
  15  -4  -5   83.99   14.90
 -15  -4   5  120.99   11.80
  15  -4  -5  113.49   15.00
  15   4  -5  117.39   15.20
 -15   4   5  124.39   14.90
  15   4  -5  121.79   11.70
  14  -4  -5    5.90    7.20
  14  -4  -5   -6.10    6.60
 -14  -4   5    1.00    4.70
 -14   4   5    3.70    6.40
  14   4  -5   11.80    5.00
  14   4  -5   -9.00    4.90
  14   4  -5    1.20    6.50
  13  -4  -5  334.87   21.80
 -13  -4   5  334.97   18.30
  13  -4  -5  327.77   22.30
 -13   4   5  350.86   21.50
  13   4  -5  376.36   17.70
  13   4  -5  328.17   21.90
  13   4  -5  365.26   23.20
  12  -4  -5  127.39   13.10
  12  -4  -5  121.19   12.20
 -12  -4   5  148.49   10.30
  12   4  -5  139.09    9.80
  12   4  -5  123.09    9.00
  12   4  -5  140.29   13.10
 -12   4   5  132.49   11.80
 -11  -4   5   20.50    4.30
  11  -4  -5   10.00    5.00
  11  -4  -5   27.90    6.50
  11   4  -5   22.50    4.60
  11   4  -5   23.50    6.80
  11   4  -5   26.50    3.90
 -11   4   5   24.40    5.90
  11   4  -5   20.70    4.20
  10  -4  -5   49.10    8.10
  10  -4  -5   47.00    9.30
 -10  -4   5   48.50    5.70
 -10   4   5   36.80    6.50
  10   4  -5   43.80    4.70
  10   4  -5   47.90    5.80
  10   4  -5   40.00    4.40
  10   4  -5   44.00    9.10
   9  -4  -5   16.20    5.10
   9  -4  -5   21.00    5.50
  -9  -4   5   12.20    3.20
   9   4  -5   21.50    3.80
  -9   4   5   18.20    4.30
   9   4  -5   22.80    5.60
   9   4  -5   14.10    2.40
   8  -4  -5   74.29    6.70
  -8  -4   5   60.09    5.30
   8  -4  -5   62.29    6.70
   8  -4  -5   69.59    7.20
  -8  -4   5   56.69    4.10
   8   4  -5   62.09    5.70
   8   4  -5   65.39    3.90
  -8   4   5   58.09    7.70
  -8   4   5   57.89    6.40
   8   4  -5   59.79    7.80
   7  -4  -5    0.40    2.70
  -7  -4   5    4.30    4.30
   7  -4  -5    7.20    2.80
  -7  -4   5    5.70    2.10
   7  -4  -5    9.10    3.60
   7   4  -5    4.10    1.10
  -7   4   5    5.40    2.60
   7   4  -5    2.00    2.10
  -7   4   5   10.00    3.70
   7   4  -5    3.60    2.30
  -7   4   5    6.70    3.90
   6  -4  -5  225.78   12.80
   6  -4  -5  202.88   12.50
  -6  -4   5  211.48   13.30
  -6  -4   5  215.68   10.50
   6  -4  -5  199.88   11.70
   6  -4  -5  192.08   10.90
   6   4  -5  220.48   10.90
   6   4  -5  198.08    7.90
  -6   4   5  225.28   12.90
   6   4  -5  205.88   12.50
  -6   4   5  207.68   12.60
  -6   4   5  228.78   11.90
   5  -4  -5    2.80    2.70
   5  -4  -5    5.30    2.30
   5  -4  -5    6.00    3.10
  -5  -4   5    9.50    3.70
  -5  -4   5    3.80    1.50
   5  -4  -5    5.30    2.40
  -5   4   5    7.10    2.30
  -5   4   5    6.80    2.80
   5   4  -5    3.30    2.00
   5   4  -5    6.10    2.90
   4  -4  -5   77.59    6.10
   4  -4  -5   73.09    5.20
  -4  -4   5   79.39    6.80
   4  -4  -5   82.69    6.50
   4  -4  -5   67.69    6.20
  -4  -4   5   82.99    5.30
   4   4  -5   75.49    5.70
  -4   4   5   75.79    6.20
   4   4  -5   82.79    6.60
  -4   4   5   87.39    5.70
  -3  -4   5   57.79    2.60
   3  -4  -5   47.50    4.80
   3  -4  -5   59.29    5.70
  -3  -4   5   61.19    5.60
   3  -4  -5   62.99    5.90
   3  -4  -5   61.09    4.10
  -3  -4   5   60.39    4.60
  -3   4   5   61.19    4.50
   3   4  -5   54.59    5.20
   3   4  -5   59.59    5.00
  -3   4   5   64.09    5.30
  -2  -4   5  240.78   12.80
  -2  -4   5  256.67   10.70
  -2  -4   5  260.17   12.30
   2  -4  -5  265.27   13.50
  -2  -4   5  275.97   10.40
   2  -4  -5  272.67   11.30
   2  -4  -5  267.17   13.90
   2  -4  -5  278.47   13.00
   2   4  -5  269.47   12.80
  -2   4   5  271.87   13.10
   2   4  -5  259.47   12.80
  -2   4   5  255.47   11.50
  -1  -4   5    8.30    1.70
   1  -4  -5    6.70    1.20
   1  -4  -5    4.90    2.20
  -1  -4   5    7.60    1.40
  -1  -4   5   10.10    2.80
   1  -4  -5    6.10    2.30
  -1  -4   5    6.20    2.30
  -1   4   5    3.30    2.40
  -1   4   5    7.80    1.50
  -1   4   5    6.80    2.20
   1   4  -5    9.20    2.40
   1   4  -5    6.30    2.30
   0  -4   5  174.48    8.80
   0  -4  -5  163.98   10.00
   0  -4   5  163.78    9.00
   0  -4   5  180.78    8.50
   0  -4  -5  173.48    9.50
   0  -4   5  165.48    9.50
   0  -4  -5  174.18    7.00
   0   4  -5  180.98    9.10
   0   4  -5  180.88   10.00
   0   4   5  174.38   10.20
   0   4   5  173.18    7.20
   0   4   5  187.38    9.60
   1  -4   5  381.76   17.90
   1  -4   5  387.06   18.00
  -1  -4  -5  421.46   18.70
   1  -4   5  391.16   17.30
   1  -4   5  407.96   17.00
  -1  -4  -5  399.96   17.80
   1  -4   5  386.36   16.80
  -1   4  -5  382.06   16.80
   1   4   5  386.56   17.40
   1   4   5  402.46   18.50
   2  -4   5   23.70    3.20
   2  -4   5   24.20    3.90
   2  -4   5   26.20    3.50
  -2  -4  -5   29.60    4.20
   2  -4   5   38.70    4.50
   2  -4   5   29.90    4.40
  -2  -4  -5   24.40    4.50
   2  -4   5   29.30    4.50
   2   4   5   25.70    4.20
   2   4   5   23.70    3.50
   3  -4   5    1.90    1.70
  -3  -4  -5   -0.70    2.10
  -3  -4  -5    0.50    2.10
   3  -4   5    1.90    1.50
   3  -4   5   -0.70    2.00
   3  -4   5    3.70    2.10
   3  -4   5    5.60    2.60
   3  -4   5    1.50    2.10
   3   4   5   -1.40    1.60
   3   4   5    3.40    1.90
   4  -4   5   50.49    6.40
   4  -4   5   60.39    6.20
   4  -4   5   75.59    6.60
   4  -4   5   61.89    4.80
   4  -4   5   63.49    6.10
   4  -4   5   59.29    4.90
  -4  -4  -5   45.50    6.20
   4   4   5   67.19    5.60
   4   4   5   63.49    6.20
   5  -4   5  648.04   26.30
   5  -4   5  611.84   25.80
   5  -4   5  651.93   28.50
   5  -4   5  609.34   28.40
   5  -4   5  659.43   28.80
  -5  -4  -5  637.34   28.20
   5  -4   5  662.93   28.30
  -5  -4  -5  628.94   28.40
   5   4   5  649.64   27.20
   5   4   5  619.84   28.20
   6  -4   5   26.00    3.90
  -6  -4  -5   33.60    5.70
  -6  -4  -5   29.90    5.50
   6  -4   5   25.90    4.20
   6  -4   5   17.80    4.80
   6  -4   5   22.20    5.20
   6  -4   5   30.30    5.50
   6   4   5   25.70    4.60
   6   4   5   22.90    1.90
  -6   4  -5   28.30    5.60
   6   4   5   29.90    5.40
   6   4   5   27.20    2.20
   7  -4   5  109.79    9.80
   7  -4   5  109.69    7.60
  -7  -4  -5   98.09    9.30
   7  -4   5   95.49    9.10
   7   4   5  111.89    8.20
   7   4   5   73.09    7.60
   7   4   5   97.19    5.10
   7   4   5  104.39    5.50
   8  -4   5   73.29    7.00
   8  -4   5   75.19    6.90
   8  -4   5   72.49    9.80
   8   4   5   92.89    8.20
   8   4   5   69.09    8.10
   8   4   5   70.29    5.20
   9  -4   5  167.28   13.10
   9  -4   5  141.49   10.10
   9  -4   5  137.19   12.10
   9  -4   5  122.79    9.80
  -9   4  -5  148.49   10.40
   9   4   5  165.58   11.10
   9   4   5  144.49    7.80
   9   4   5  134.69   12.80
  -9   4  -5  133.59   11.90
   9   4   5  138.09    8.30
  10  -4   5  121.09   11.90
  10  -4   5  119.99   10.10
  10  -4   5  136.59   13.10
 -10   4  -5  124.69   10.60
  10   4   5  128.89   12.60
  10   4   5  117.59    7.70
  10   4   5  144.79   11.70
 -10   4  -5  140.69   12.40
  11  -4   5   14.70    7.40
  11  -4   5   20.20    6.50
  11  -4   5   17.10    5.70
 -11   4  -5   15.20    6.70
  11   4   5   13.00    5.90
 -11   4  -5   12.30    6.50
  11   4   5   17.30    4.20
  11   4   5   13.80    5.90
  11   4   5   18.40    4.60
  12  -4   5   10.60    6.20
  12  -4   5    2.30    6.10
  12  -4   5    8.00    7.10
  12   4   5    1.40    4.30
 -12   4  -5    0.80    5.70
  12   4   5    2.90    6.30
  12   4   5    0.10    4.50
  12   4   5    3.50    5.30
  13  -4   5   43.30   11.60
  13  -4   5   69.49   11.10
  13  -4   5   56.59    9.90
 -13   4  -5   67.49   11.10
  13   4   5   58.49    9.90
  13   4   5   69.89   11.30
  13   4   5   51.59    7.80
 -14  -5   5   -2.90    5.20
  14  -5  -5    2.30   10.20
  14  -5  -5   -0.70    7.20
  14   5  -5    6.90    4.40
  14   5  -5    8.40    7.90
 -14   5   5   -6.10    6.90
  13  -5  -5    2.10    7.20
  13  -5  -5    7.20    7.30
 -13  -5   5   -4.80    4.00
  13   5  -5    0.40    5.30
  13   5  -5   -0.50    3.40
 -13   5   5   -3.50    5.70
  13   5  -5   -1.20    6.60
 -12  -5   5  174.18   11.60
  12  -5  -5  155.58   14.60
  12  -5  -5  175.48   15.80
  12   5  -5  181.48   12.60
  12   5  -5  154.68   10.30
  12   5  -5  173.68   15.60
 -12   5   5  183.38   14.60
  11  -5  -5    6.20    5.60
 -11  -5   5   15.90    4.00
  11  -5  -5   11.00    4.80
 -11   5   5   15.20    5.80
  11   5  -5    8.60    4.70
  11   5  -5   12.40    3.70
  11   5  -5   17.30    3.10
  11   5  -5   17.50    6.50
  10  -5  -5   25.10    6.70
 -10  -5   5   28.70    4.80
  10  -5  -5   23.00    6.50
  10   5  -5   27.30    5.10
 -10   5   5   23.40    5.90
  10   5  -5   24.70    6.80
  10   5  -5   31.30    3.40
   9  -5  -5    4.50    4.80
  -9  -5   5    2.30    1.90
  -9  -5   5    6.10    2.70
   9   5  -5    5.70    4.40
  -9   5   5    6.50    3.70
   9   5  -5    6.50    3.50
   9   5  -5    5.80    1.60
   8  -5  -5  570.94   27.50
  -8  -5   5  550.64   23.00
   8  -5  -5  589.84   27.70
  -8  -5   5  537.45   20.80
   8   5  -5  548.25   20.50
   8   5  -5  525.45   23.60
  -8   5   5  520.55   26.70
   8   5  -5  567.74   27.10
  -8   5   5  546.45   25.80
   7  -5  -5  129.39   10.40
  -7  -5   5  130.69    7.70
   7  -5  -5  121.69    8.80
   7   5  -5  130.39    5.40
   7   5  -5  118.49   10.20
  -7   5   5  127.19   10.50
  -7   5   5  113.79    9.10
   7   5  -5  123.89    8.30
  -6  -5   5  190.48   10.20
   6  -5  -5  225.58   13.40
  -6  -5   5  190.98   13.40
   6   5  -5  183.48   12.60
  -6   5   5  198.48   11.70
  -6   5   5  214.68   13.20
   6   5  -5  208.48   11.00
   5  -5  -5  310.87   16.90
  -5  -5   5  303.57   16.60
   5  -5  -5  323.87   16.80
   5  -5  -5  305.47   14.60
  -5  -5   5  318.17   15.00
   5  -5  -5  294.87   15.50
  -5   5   5  306.57   15.20
   5   5  -5  293.77   16.20
  -5   5   5  297.47   16.30
   5   5  -5  291.37   14.40
   4  -5  -5 2062.69   78.09
  -4  -5   5 2071.29   72.09
   4  -5  -5 2025.90   76.49
  -4  -5   5 2031.10   74.69
   4  -5  -5 2130.29   77.99
   4  -5  -5 1886.51   74.59
   4   5  -5 2056.49   75.49
   4   5  -5 2007.30   77.09
  -4   5   5 1986.10   77.09
  -4   5   5 2027.90   77.39
  -3  -5   5  143.29    7.80
  -3  -5   5  144.19    9.50
   3  -5  -5  108.29    6.80
   3  -5  -5  129.59    9.50
   3  -5  -5  135.99    8.60
  -3  -5   5  117.89    5.60
  -3  -5   5  132.29    5.90
   3  -5  -5  122.99    9.40
   3   5  -5  135.99    9.10
  -3   5   5  132.99    7.60
  -3   5   5  122.59    8.70
   3   5  -5  113.39    8.00
  -2  -5   5   43.20    3.30
   2  -5  -5   32.80    4.70
  -2  -5   5   36.90    2.80
   2  -5  -5   42.20    3.60
   2  -5  -5   34.00    5.10
  -2  -5   5   37.20    5.30
   2  -5  -5   43.10    6.00
  -2   5   5   46.30    5.00
  -2   5   5   29.60    3.30
   2   5  -5   43.10    5.40
   2   5  -5   40.50    4.90
  -1  -5   5  751.82   28.70
   1  -5  -5  718.33   28.10
  -1  -5   5  788.22   30.80
   1  -5  -5  735.73   30.90
  -1  -5   5  742.43   31.20
   1  -5  -5  752.62   32.20
  -1  -5   5  758.02   29.40
  -1   5   5  740.63   31.10
   1   5  -5  711.13   30.80
  -1   5   5  750.92   28.60
  -1   5   5  795.12   32.50
   1   5  -5  829.92   31.40
   0  -5   5  814.72   32.70
   0  -5   5  828.82   33.70
   0  -5   5  824.32   33.60
   0  -5  -5  838.12   30.10
   0  -5   5  877.91   34.30
   0  -5  -5  821.12   30.40
   0  -5  -5  807.62   35.00
   0  -5  -5  810.62   33.60
   0  -5   5  822.52   31.90
   0   5   5  843.22   33.70
   0   5   5  851.31   35.20
   1  -5   5  259.37   12.30
   1  -5   5  271.17   13.20
   1  -5   5  267.47   13.60
  -1  -5  -5  248.88   14.50
   1  -5   5  249.28   12.90
  -1  -5  -5  269.57   13.60
   1  -5   5  255.27   13.70
   1   5   5  245.58   14.20
   1   5   5  262.07   13.10
  -1   5  -5  248.88   12.80
  -2  -5  -5  123.59    9.30
   2  -5   5  113.99    7.30
   2  -5   5  105.29    7.10
   2  -5   5   97.89    7.30
  -2  -5  -5  103.29    7.70
   2  -5   5  102.89    8.10
   2  -5   5  113.09    8.20
   2  -5   5   96.09    8.60
   2   5   5  111.59    8.50
   2   5   5  112.89    7.50
   3  -5   5    7.40    2.90
   3  -5   5    5.80    3.50
  -3  -5  -5    5.00    3.90
  -3  -5  -5    5.00    3.20
   3  -5   5    3.70    2.30
   3  -5   5    2.20    2.30
   3  -5   5    6.30    2.90
   3  -5   5    1.00    2.60
   3   5   5   -0.60    2.10
   3   5   5    4.80    2.30
   4  -5   5  747.13   30.90
   4  -5   5  741.23   33.00
  -4  -5  -5  742.83   32.90
   4  -5   5  713.93   32.70
   4  -5   5  817.22   33.70
   4  -5   5  800.92   38.80
   4  -5   5  811.02   31.70
   4   5   5  776.32   31.70
   4   5   5  750.72   33.30
   5  -5   5   54.29    7.50
   5  -5   5   70.79    6.30
  -5  -5  -5   53.29    7.30
   5  -5   5   62.39    7.80
   5  -5   5   59.59    6.00
   5  -5   5   58.59    7.50
   5   5   5   56.69    5.90
   5   5   5   70.19    7.50
   6  -5   5  487.65   22.10
   6  -5   5  495.75   24.60
   6  -5   5  488.35   24.50
  -6  -5  -5  478.55   24.00
   6   5   5  486.05   24.10
   6   5   5  491.55   22.40
   7  -5   5   -0.80    3.50
   7  -5   5    7.50    3.80
   7  -5   5    6.20    4.40
   7  -5   5    3.90    3.40
   7   5   5    3.40    4.10
   7   5   5    1.00    3.00
   8  -5   5   82.29   10.40
   8  -5   5   80.09    8.00
   8  -5   5   95.09   10.00
   8  -5   5   92.49    8.20
   8   5   5   79.09    3.60
   8   5   5   78.79    9.80
   8   5   5   93.69    8.10
   9  -5   5    0.80    5.40
   9  -5   5    2.10    4.30
   9  -5   5   -0.60    4.70
   9  -5   5    1.70    5.00
   9   5   5    5.50    1.80
   9   5   5   -0.80    3.60
   9   5   5    3.60    1.70
   9   5   5    0.70    3.80
  10  -5   5    3.90    6.10
  10  -5   5   13.90    6.40
  10  -5   5   20.90    7.20
  10  -5   5   15.80    5.60
  10   5   5    9.70    4.30
  10   5   5   17.00    3.10
  10   5   5   14.70    6.30
  11  -5   5   -0.60    5.50
  11  -5   5   -0.10    6.30
  11  -5   5    3.00    6.30
  11   5   5    1.50    3.10
  11   5   5   -6.40    3.10
  11   5   5    1.20    4.90
  11   5   5    3.40    6.10
  12  -5   5  298.87   19.00
  12  -5   5  309.57   22.80
  12  -5   5  267.17   20.50
  12   5   5  307.27   18.60
  12   5   5  275.77   20.10
 -13  -6   5    4.70    5.10
  13  -6  -5    7.00    7.70
 -13   6   5    2.50    7.30
  13   6  -5    0.70    7.80
  13   6  -5   -0.30    3.80
 -12  -6   5   54.79    6.90
  12  -6  -5   39.60    9.50
  12   6  -5   49.30    4.90
  12   6  -5   58.69   12.60
 -12   6   5   57.49    9.80
  11  -6  -5  168.28   14.70
 -11  -6   5  127.29    9.60
  11  -6  -5  166.08   15.20
 -11   6   5  155.08   13.00
  11   6  -5  136.49   13.90
  11   6  -5  138.79   11.50
  11   6  -5  145.59    7.40
  10  -6  -5  140.59   13.90
 -10  -6   5  153.38    9.80
  10  -6  -5  142.59   13.50
  10   6  -5  157.28   10.80
 -10   6   5  129.59   12.00
  10   6  -5  150.28    6.80
  10   6  -5  136.99   13.40
  10   6  -5  145.29    7.30
   9  -6  -5    9.00    5.60
  -9  -6   5    2.70    2.70
   9  -6  -5   -3.50    4.80
  -9   6   5    3.10    4.20
   9   6  -5    3.40    1.30
   9   6  -5    4.20    4.20
   9   6  -5   -5.30    5.20
   8  -6  -5   10.50    4.70
   8  -6  -5    1.50    4.30
  -8  -6   5    3.60    2.40
   8   6  -5   -3.10    3.30
  -8   6   5    1.90    4.10
   8   6  -5    0.10    3.30
  -8   6   5    1.30    3.80
  -7  -6   5  260.67   12.70
  -7   6   5  251.77   15.00
   7   6  -5  251.37   13.60
  -7   6   5  286.27   16.90
   6  -6  -5  108.79   10.50
   6  -6  -5  149.39    9.40
  -6  -6   5  115.89    7.60
  -6   6   5  141.69   11.10
   6   6  -5  163.28   11.40
  -6   6   5  122.29    9.40
   6   6  -5  125.19    8.70
   5  -6  -5    8.20    4.10
  -5  -6   5    6.60    1.20
  -5  -6   5    6.70    2.40
   5  -6  -5    4.40    2.80
   5   6  -5    9.70    3.60
   5   6  -5    5.00    3.10
  -5   6   5    8.20    3.90
  -5   6   5    6.30    3.00
  -4  -6   5   44.70    3.20
  -4  -6   5   48.80    3.20
   4  -6  -5   50.39    7.10
   4  -6  -5   49.00    5.30
  -4  -6   5   46.70    4.60
   4   6  -5   42.10    6.30
  -4   6   5   52.09    6.90
   4   6  -5   45.50    5.50
  -4   6   5   47.50    5.50
  -3  -6   5  386.46   20.90
  -3  -6   5  442.26   17.10
  -3  -6   5  441.86   18.80
  -3  -6   5  393.76   16.60
   3  -6  -5  406.46   17.90
   3  -6  -5  432.96   21.90
  -3   6   5  463.45   21.20
   3   6  -5  421.96   19.50
  -3   6   5  424.66   18.60
   3   6  -5  425.06   20.80
   2  -6  -5  229.58   10.40
  -2  -6   5  232.78   10.80
   2  -6  -5  219.38   12.70
  -2  -6   5  242.48   12.00
   2  -6  -5  224.38   14.30
  -2  -6   5  225.98   13.70
  -2  -6   5  221.18   10.10
  -2  -6   5  210.88   12.40
  -2   6   5  224.98   11.00
   2   6  -5  232.78   12.60
  -2   6   5  238.08   13.30
   2   6  -5  206.28   13.10
   1  -6  -5  883.91   32.60
   1  -6  -5  826.42   35.20
  -1  -6   5  800.72   35.90
  -1  -6   5  858.21   35.30
  -1  -6   5  865.61   33.70
   1  -6  -5  839.52   31.90
  -1  -6   5  877.41   34.90
  -1  -6   5  895.11   32.90
   1   6  -5  867.91   35.70
  -1   6   5  830.62   35.50
  -1   6   5  870.51   37.10
   0  -6   5   13.40    3.20
   0  -6  -5   10.00    1.20
   0  -6   5   12.00    3.90
   0  -6  -5   15.70    3.90
   0  -6   5    8.10    3.80
   0  -6  -5    9.20    1.40
   0  -6   5   13.20    2.70
   0  -6   5   10.10    3.30
   0   6  -5    5.60    3.10
   0   6   5    8.10    3.00
   0   6   5   12.50    4.10
   1  -6   5  114.29    8.50
   1  -6   5  132.29    7.70
   1  -6   5  115.99    8.70
   1  -6   5   97.99    8.00
  -1  -6  -5  112.09    8.50
   1  -6   5  110.89    8.70
  -1   6  -5  124.29    8.50
   1   6   5  116.89    8.30
   1   6   5  120.59    9.70
   2  -6   5   -3.60    2.50
   2  -6   5    3.10    3.00
  -2  -6  -5    1.00    3.40
   2  -6   5   -2.00    2.50
   2  -6   5    0.80    2.40
   2  -6   5    2.80    3.70
   2  -6   5    0.50    2.50
   2   6   5    1.60    3.50
   2   6   5    0.70    2.20
   3  -6   5  464.35   21.50
   3  -6   5  466.55   21.70
   3  -6   5  464.45   22.70
  -3  -6  -5  465.55   22.50
   3  -6   5  473.95   21.80
   3  -6   5  471.35   22.50
   3   6   5  488.25   21.60
   3   6   5  471.35   23.50
   4  -6   5   67.99    6.90
   4  -6   5   70.29    7.70
   4  -6   5   72.69    7.70
   4  -6   5   68.49    6.80
   4  -6   5   63.99    7.90
  -4  -6  -5   71.59    8.60
   4   6   5   78.09    9.40
   4   6   5   68.59    6.60
   5  -6   5    5.70    4.00
   5  -6   5   11.60    3.80
   5  -6   5   14.90    4.80
   5  -6   5   17.50    4.40
   5   6   5    3.30    4.10
   5   6   5   10.10    3.50
   6  -6   5   -5.10    3.50
   6  -6   5    4.50    4.30
   6  -6   5   -0.40    3.90
   6  -6   5    1.90    4.30
   6   6   5    8.60    4.90
   6   6   5    3.80    3.10
   7  -6   5   -3.60    4.40
   7  -6   5   -2.70    4.40
   7  -6   5    6.10    3.60
   7  -6   5    6.50    4.80
   7   6   5    8.90    4.00
   7   6   5    1.10    4.70
   8  -6   5   49.80    8.80
   8  -6   5   47.50    7.20
   8  -6   5   54.29    9.30
   8  -6   5   38.70    7.30
   8   6   5   45.90    6.80
   8   6   5   40.50    7.90
   9  -6   5   44.00    8.30
   9  -6   5   30.80    8.50
   9  -6   5   36.50    7.10
   9   6   5   34.00    6.30
   9   6   5   27.00    6.90
  10  -6   5   16.20    7.50
  10  -6   5   12.50    5.90
  10  -6   5    4.60    7.60
  10   6   5   13.70    5.30
  10   6   5   12.70    7.30
  11  -6   5    5.00    7.70
  11  -6   5   -8.00    7.20
  11  -6   5   -2.70    7.60
  11   6   5   -4.00    5.70
  11   6   5    4.60    6.00
  11  -7  -5   96.99   13.90
 -11  -7   5   90.89    8.50
  11  -7  -5   84.09   13.70
  11   7  -5   95.39   13.80
 -11   7   5   83.79   11.20
  10  -7  -5   16.50    6.50
  10  -7  -5    3.80    6.90
 -10  -7   5    1.50    3.80
 -10   7   5   11.70    5.90
  10   7  -5    4.30    7.00
  10   7  -5   15.20    6.00
   9  -7  -5    8.40    6.10
  -9  -7   5   15.20    3.80
   9  -7  -5   21.10    7.60
   9   7  -5   15.50    6.00
   9   7  -5   10.90    6.00
  -9   7   5    6.90    5.30
  -8  -7   5   12.10    3.30
   8  -7  -5   16.60    6.80
   8  -7  -5    2.10    5.50
   8   7  -5   13.50    4.90
  -8   7   5   11.20    5.00
   8   7  -5   10.00    6.20
   7  -7  -5   27.90    7.00
   7  -7  -5   37.30    7.70
  -7  -7   5   39.10    4.80
   7   7  -5   34.30    7.50
   7   7  -5   31.60    5.60
  -7   7   5   44.20    6.70
  -7   7   5   27.90    7.00
   6  -7  -5   18.10    6.10
  -6  -7   5   12.80    3.00
  -6   7   5   16.00    4.90
   6   7  -5   16.10    4.70
  -6   7   5   10.10    4.90
   6   7  -5   17.10    5.80
  -5  -7   5    4.60    1.40
   5  -7  -5    4.50    3.50
   5  -7  -5    8.00    5.10
  -5  -7   5    5.60    1.60
  -5  -7   5    6.50    2.70
   5   7  -5    9.00    4.00
  -5   7   5    4.40    4.00
   5   7  -5   -2.50    4.30
  -5   7   5    6.00    3.50
  -4  -7   5    7.10    2.80
   4  -7  -5    2.60    4.40
  -4  -7   5   14.00    2.50
   4  -7  -5   15.40    3.70
  -4  -7   5    9.50    2.10
  -4   7   5   15.40    5.60
  -4   7   5   15.60    4.00
   4   7  -5    6.60    4.40
   4   7  -5    6.90    4.00
   3  -7  -5   17.10    3.30
   3  -7  -5   20.70    4.00
  -3  -7   5   27.70    4.20
  -3  -7   5   18.10    3.20
   3  -7  -5   21.10    5.20
  -3  -7   5   14.40    4.30
   3   7  -5   16.80    4.80
  -3   7   5   22.30    5.30
  -2  -7   5   -0.50    3.60
   2  -7  -5    2.40    2.00
  -2  -7   5   -3.10    1.90
   2  -7  -5   -1.10    2.20
  -2  -7   5   -0.90    2.20
  -2  -7   5   -3.80    2.50
   2  -7  -5   -1.80    3.90
   2   7  -5   -3.80    3.10
  -2   7   5   -0.90    3.30
  -1  -7   5   12.40    3.70
   1  -7  -5   12.80    2.40
  -1  -7   5    9.70    4.20
  -1  -7   5   11.20    2.90
   1  -7  -5   13.80    2.20
  -1  -7   5   11.30    3.20
   1   7  -5    5.90    3.80
  -1   7   5   11.10    4.00
  -1   7   5   10.20    4.70
   0  -7   5   22.30    4.40
   0  -7   5   26.80    4.10
   0  -7  -5   23.20    1.70
   0  -7   5   23.90    5.50
   0  -7   5   23.30    4.60
   0  -7  -5   29.40    2.00
   0   7   5   35.00    5.60
   0   7   5   29.00    6.50
   0   7  -5   31.40    5.50
   1  -7   5  104.29    8.60
   1  -7   5  108.59    9.80
   1  -7   5  100.39   10.00
   1  -7   5  108.89    8.80
   1  -7   5  101.79    7.60
  -1   7  -5  119.69    9.70
   1   7   5  118.99    9.00
   1   7   5  104.59   10.00
   2  -7   5    1.30    3.40
   2  -7   5    7.50    3.60
   2  -7   5    3.60    4.30
   2  -7   5    1.40    3.60
   2  -7   5    4.80    3.70
   2   7   5    7.40    3.40
   2   7   5    3.60    4.50
   3  -7   5  204.08   12.30
   3  -7   5  183.88   12.90
   3  -7   5  199.38   13.10
   3  -7   5  211.88   13.10
   3  -7   5  171.98   13.00
   3   7   5  224.18   12.80
   3   7   5  222.68   15.20
   4  -7   5    3.90    4.00
   4  -7   5    3.00    4.40
   4  -7   5    7.10    5.40
   4   7   5    9.30    3.60
   4   7   5    5.60    4.80
   5  -7   5   25.50    6.10
   5  -7   5   15.60    5.70
   5  -7   5   36.30    6.10
   5   7   5   15.80    6.40
   5   7   5   31.70    5.60
   6  -7   5  135.09   11.20
   6  -7   5  147.99   12.60
   6  -7   5  152.88   13.10
   6   7   5  163.98   11.20
   6   7   5  150.28   12.50
   7  -7   5   54.19    8.70
   7  -7   5   63.49    8.80
   7  -7   5   62.09   10.00
   7   7   5   55.79    9.80
   8  -7   5    1.60    5.30
   8  -7   5    2.40    6.10
   8  -7   5    3.90    6.60
   8   7   5   -1.80    6.50
   8   7   5    2.50    4.40
   9  -7   5   10.20    7.80
   9  -7   5   -1.10    6.20
   9   7   5   13.70    5.50
  -9  -8   5   97.09    7.90
   9  -8  -5   84.69   15.60
   9  -8  -5   90.69   13.90
  -9   8   5  113.59   11.70
   9   8  -5   83.09   12.90
   8  -8  -5    2.90    6.60
  -8  -8   5    0.40    3.20
   8  -8  -5    1.20    7.00
   8   8  -5  -16.20    6.30
   8   8  -5    3.40    7.80
  -8   8   5    1.20    5.30
   7  -8  -5  147.09   14.10
  -7  -8   5  141.09    8.70
   7  -8  -5  122.89   13.50
  -7   8   5  112.39   11.60
  -7   8   5  125.49   13.10
   7   8  -5  132.99   12.10
   7   8  -5  129.59   10.90
  -6  -8   5   -2.50    4.70
  -6  -8   5    4.50    2.90
   6  -8  -5    4.10    4.90
   6   8  -5   11.10    5.90
  -6   8   5   -0.60    5.70
  -6   8   5    4.60    5.00
  -5  -8   5   12.40    5.10
  -5  -8   5   10.20    2.00
   5  -8  -5   13.40    6.70
   5  -8  -5   14.30    4.90
  -5  -8   5    9.00    3.00
  -5  -8   5   14.50    2.40
   5  -8  -5   14.70    4.80
   5   8  -5    7.60    5.40
  -5   8   5    8.60    5.70
  -4  -8   5    5.00    3.00
  -4  -8   5    3.00    3.20
   4  -8  -5    4.60    3.60
   4  -8  -5    1.20    3.70
  -4  -8   5    2.90    2.30
   4  -8  -5    8.60    5.90
   4   8  -5    6.30    5.00
  -4   8   5    0.20    5.00
  -3  -8   5   46.60    5.20
   3  -8  -5   67.99   10.10
  -3  -8   5   49.10    5.80
  -3  -8   5   56.59    5.20
   3  -8  -5   49.20    6.00
  -3  -8   5   49.10    6.90
   3  -8  -5   66.19    5.90
  -3   8   5   48.10    8.10
   3   8  -5   57.29    8.80
   2  -8  -5    2.10    2.60
  -2  -8   5    1.30    2.90
  -2  -8   5   -0.10    3.10
   2  -8  -5   -0.20    2.40
  -2  -8   5    4.70    4.80
  -2  -8   5    0.20    3.10
   2  -8  -5    6.30    5.40
   2   8  -5    0.70    4.70
  -2   8   5   -1.70    4.20
   1  -8  -5  209.68    9.70
  -1  -8   5  223.68   14.10
  -1  -8   5  223.88   12.90
   1  -8  -5  271.07   17.40
  -1  -8   5  215.18   12.40
  -1  -8   5  210.48   11.50
   1  -8  -5  225.08   10.10
  -1   8   5  224.48   14.50
   1   8  -5  247.58   15.30
  -1   8   5  202.78   15.60
   0  -8   5    3.60    3.40
   0  -8   5    4.90    3.50
   0  -8   5    0.40    3.80
   0   8   5    4.90    5.40
   1  -8   5   78.19    8.70
   1  -8   5   80.29    7.90
   1  -8   5   76.79    8.50
   1  -8   5   78.59    8.30
   1   8   5  102.39   11.00
  -1   8  -5   98.69    9.40
   1   8   5   83.09   10.40
   2  -8   5   11.90    4.80
   2  -8   5   16.20    5.20
   2  -8   5   15.00    5.20
   2   8   5   15.40    5.50
   2   8   5   12.80    5.90
   3  -8   5   -0.30    4.30
   3  -8   5    4.80    4.60
   3  -8   5    2.40    4.80
   3   8   5    4.80    5.90
   3   8   5   -5.40    4.30
   4  -8   5   23.90    6.80
   4  -8   5   25.20    6.40
   4   8   5   40.90    7.80
   5  -8   5   44.90    8.50
   5  -8   5   27.90    7.80
   5  -8   5   55.69    9.70
   5   8   5   49.40    9.60
   5   8   5   47.10    7.10
   6  -8   5    1.60    5.90
   6  -8   5  -18.70    6.30
   6  -8   5   -4.60    6.20
   6   8   5   -0.90    4.20
   6   8   5    2.40    6.50
   7  -8   5    0.90    6.70
   7  -8   5   14.50    8.20
   7  -8   5   -1.80    6.30
   7   8   5    8.40    7.90
   7   8   5    0.30    4.90
   8  -8   5   19.10    8.10
   8  -8   5   14.10    8.60
   8   8   5   14.80    6.40
   8   8   5    6.40    8.20
  -6  -9   5    2.00    3.40
   6  -9  -5   -6.00    7.10
   6  -9  -5    2.30    8.40
   6  -9  -5    4.60    5.80
  -6   9   5   -0.80    6.90
   5  -9  -5    7.60    5.40
  -5  -9   5   10.60    3.80
   5   9  -5   15.60    7.70
  -5   9   5   13.30    7.50
  -4  -9   5  -12.80    6.70
  -4  -9   5   -2.10    3.10
  -4  -9   5   -2.80    3.40
   4  -9  -5    3.90    7.10
   4  -9  -5   -4.00    4.60
   4  -9  -5   -3.90    5.20
   4   9  -5    2.40    6.20
  -4   9   5   -3.20    6.10
  -3  -9   5    5.80    3.90
   3  -9  -5    7.30    7.60
   3  -9  -5    7.50    4.10
  -3  -9   5    7.90    6.20
  -3  -9   5    8.70    3.80
   3  -9  -5    6.40    4.00
  -3  -9   5    6.90    5.30
  -3   9   5    9.40    6.40
   3   9  -5    7.20    6.50
   2  -9  -5   32.80    8.90
   2  -9  -5   34.00    4.40
  -2  -9   5   30.10    5.20
  -2  -9   5   32.70    5.80
  -2  -9   5   25.40    5.50
   2  -9  -5   33.70    4.20
   2   9  -5   27.00    7.50
  -2   9   5   33.90    7.90
  -1  -9   5   30.70    5.80
   1  -9  -5   28.10    2.90
   1  -9  -5   24.30    9.00
  -1  -9   5   35.50    6.10
   1  -9  -5   31.10    3.10
  -1  -9   5   29.30    6.10
  -1   9   5   37.00    7.70
   1   9  -5   29.70    7.80
   0  -9   5    4.60    4.80
   0  -9  -5    1.70    7.20
   0  -9   5    9.30    5.30
   0  -9   5    2.30    4.50
   0   9   5   -1.70    6.80
   0   9   5    4.20    5.80
   0   9  -5    5.60    5.80
   1  -9   5   48.80    9.20
   1  -9   5   53.09    8.30
   1  -9   5   72.69    8.60
   1   9   5   56.39    8.40
   1   9   5   70.59   10.60
   2  -9   5  132.69   12.20
   2  -9   5  128.79   12.00
   2  -9   5  115.79   11.80
   2   9   5  118.89   11.60
   3  -9   5  266.17   18.10
   3  -9   5  288.97   18.30
   3  -9   5  279.07   18.30
   3   9   5  291.07   20.70
   3   9   5  302.97   17.80
   4  -9   5   15.00    6.90
   4  -9   5    5.60    7.40
   4  -9   5   13.00    7.30
   4   9   5    6.30    5.70
   4   9   5   21.90    8.30
   5  -9   5   14.90    6.90
   5  -9   5    9.80    7.50
   5  -9   5   -2.20    7.30
   5   9   5   -3.90    7.70
   5   9   5    2.60    6.10
  16   0  -6  512.45   28.40
  16   0  -6  487.35   34.20
 -16   0   6  518.15   28.40
 -15   0   6    4.70    5.60
  15   0  -6    6.60    7.40
  15   0  -6    2.60    5.70
  14   0  -6  125.29   12.20
 -14   0   6  108.89   10.50
  14   0  -6  108.69   11.10
 -13   0   6   -0.30    3.30
  13   0  -6   -2.00    4.30
  13   0  -6   -6.30    5.10
  12   0  -6  138.29   12.20
  12   0  -6  131.79   10.60
 -12   0   6  126.59   10.20
 -11   0   6    0.60    2.70
  11   0  -6   -3.20    3.00
  11   0  -6    2.60    3.50
  11   0  -6   -2.30    2.70
 -10   0   6  228.78   16.20
  10   0  -6  240.68   13.50
  10   0  -6  228.98   12.70
  10   0  -6  225.58   12.70
  10   0  -6  236.18   14.80
 -10   0   6  229.48   13.10
  -9   0   6   -6.90    3.10
   9   0  -6    1.20    2.10
  -9   0   6    0.80    1.90
   9   0  -6    0.40    2.20
   9   0  -6    0.20    2.20
   9   0  -6    2.90    2.40
   8   0  -6    6.50    2.10
  -8   0   6    6.20    2.20
   8   0  -6    0.10    2.00
   8   0  -6    0.90    2.60
   8   0  -6    5.00    2.10
  -8   0   6    6.90    2.90
   7   0  -6    0.40    1.60
   7   0  -6    0.30    1.60
  -7   0   6   -0.10    1.40
  -7   0   6    2.00    1.90
   7   0  -6   -0.10    2.10
   7   0  -6    0.20    1.50
   6   0  -6 1518.05   55.89
  -6   0   6 1481.75   57.09
  -6   0   6 1396.26   55.79
  -6   0   6 1537.65   55.79
   6   0  -6 1542.05   57.29
   6   0  -6 1493.25   55.19
   5   0  -6    0.70    0.90
  -5   0   6    0.10    1.20
   5   0  -6    0.50    0.90
   5   0  -6    0.80    1.60
  -5   0   6    1.30    1.10
  -5   0   6   -0.10    1.00
  -4   0   6 1068.49   42.00
  -4   0   6 1090.79   40.90
   4   0  -6 1159.58   40.80
   4   0  -6 1137.19   42.30
  -4   0   6 1074.39   41.40
   4   0  -6 1098.29   41.50
   3   0  -6    1.00    0.70
  -3   0   6    0.60    0.80
   3   0  -6    1.40    1.00
   3   0  -6    3.00    1.40
  -3   0   6    2.90    1.30
  -3   0   6    0.90    0.70
  -2   0   6 1559.64   55.09
   2   0  -6 1465.55   54.69
   2   0  -6 1517.95   55.19
   2   0  -6 1521.85   55.09
  -2   0   6 1528.65   54.99
  -2   0   6 1443.16   54.49
  -1   0   6   -1.00    0.50
  -1   0   6   -0.50    0.60
   1   0  -6   -0.50    0.70
   1   0  -6    0.40    0.70
   1   0  -6    6.30    1.50
  -1   0   6    0.10    0.70
   0   0  -6    4.40    1.30
   0   0  -6    4.70    1.50
   0   0  -6    4.70    0.80
   0   0   6    3.30    1.20
   0   0  -6    4.50    1.00
   0   0   6    4.00    1.30
   1   0   6    0.10    1.00
   1   0   6    0.70    0.90
  -1   0  -6    1.60    1.10
  -1   0  -6    0.10    0.60
   1   0   6    0.50    0.50
   2   0   6 2070.09   71.39
  -2   0  -6 1934.81   71.49
   2   0   6 2067.39   73.19
   2   0   6 1952.90   73.69
  -2   0  -6 1963.30   73.89
   3   0   6    0.70    1.30
   3   0   6    1.10    0.90
   3   0   6    0.80    1.50
   3   0   6   -0.10    1.40
  -3   0  -6    1.50    1.80
  -3   0  -6   -0.50    1.00
   4   0   6   80.59    7.50
  -4   0  -6   68.49    6.20
  -4   0  -6   75.19    4.80
   4   0   6   73.89    4.60
   4   0   6   77.59    5.60
   4   0   6   96.59    6.00
  -5   0  -6   -1.30    1.60
   5   0   6   -1.20    1.30
   5   0   6    1.10    2.00
   5   0   6    0.80    1.70
   5   0   6    0.00    1.60
  -5   0  -6   -1.40    2.20
   6   0   6  638.64   27.10
   6   0   6  654.63   26.30
   6   0   6  682.13   27.80
  -6   0  -6  641.44   26.40
   6   0   6  677.53   29.10
  -6   0  -6  626.74   28.80
   7   0   6    0.30    2.00
   7   0   6    0.00    2.00
   7   0   6   -0.40    2.30
   7   0   6   -2.00    2.20
  -7   0  -6   -1.10    2.20
  -7   0  -6   -1.20    2.40
  -7   0  -6   -2.30    3.50
  -8   0  -6  586.24   26.00
   8   0   6  585.84   25.30
  -8   0  -6  560.74   24.80
   8   0   6  594.94   27.50
   8   0   6  543.45   24.60
   9   0   6    0.00    3.50
   9   0   6   -4.90    3.10
  -9   0  -6   -0.90    3.00
   9   0   6   -2.40    2.70
  -9   0  -6   -0.10    3.30
  10   0   6  309.87   16.30
 -10   0  -6  297.77   17.40
  10   0   6  300.77   18.70
 -10   0  -6  328.07   17.00
  11   0   6   -4.00    4.10
 -11   0  -6   -4.60    5.90
 -11   0  -6    0.10    5.40
  11   0   6   -2.80    3.30
  12   0   6  344.07   22.00
  12   0   6  345.17   18.70
 -12   0  -6  345.47   20.10
  13   0   6    2.10    6.80
 -13   0  -6    5.90    5.80
  13   0   6   -9.30    5.80
  13   0   6    7.60    5.70
 -14   0  -6    7.50    7.20
  14   0   6    5.50    7.90
  14   0   6  -10.90    6.70
  14   0   6    3.00    6.30
 -16  -1   6  105.39   13.00
  16  -1  -6  123.89   15.00
  16  -1  -6  113.79   17.20
 -16   1   6  139.09   13.80
  16   1  -6  163.38   16.50
  16   1  -6  115.09   13.30
  15  -1  -6    3.80    7.70
  15  -1  -6    2.90    6.60
 -15  -1   6    0.90    5.50
  15   1  -6   -3.20    5.30
 -15   1   6    2.20    5.40
  15   1  -6    5.30    7.10
  14  -1  -6   -2.30    6.00
 -14  -1   6    6.00    4.20
  14  -1  -6   10.20    5.70
 -14   1   6    5.20    5.00
  14   1  -6   -0.10    4.60
  14   1  -6   10.50    7.20
  13  -1  -6   55.39    8.80
 -13  -1   6   33.00    6.30
  13   1  -6   29.30    8.10
  13   1  -6   46.40    7.30
 -13   1   6   57.49    8.00
  12  -1  -6   39.30    6.90
 -12  -1   6   27.30    5.50
  12  -1  -6   25.90    7.10
  12   1  -6   34.00    5.70
  12   1  -6   40.20    7.20
 -12   1   6   46.30    6.80
  12   1  -6   23.10    5.40
  11  -1  -6   30.30    5.80
  11  -1  -6   27.20    5.60
  11  -1  -6   37.60    6.00
 -11  -1   6   37.50    5.70
  11   1  -6   29.60    5.00
  11   1  -6   43.50    7.70
  11   1  -6   36.50    5.60
 -11   1   6   26.50    5.40
  10  -1  -6   14.40    4.10
  10  -1  -6   10.90    3.60
  10  -1  -6   11.40    3.80
 -10  -1   6    6.20    2.80
  10   1  -6    8.00    4.20
 -10   1   6   14.10    3.70
  10   1  -6   10.60    3.40
  10   1  -6   10.20    3.20
  10   1  -6   11.20    3.10
  -9  -1   6  548.25   22.00
  -9  -1   6  439.06   22.40
   9  -1  -6  496.85   21.50
   9  -1  -6  457.35   21.20
   9  -1  -6  486.05   22.40
   9  -1  -6  477.15   23.10
   9   1  -6  476.35   21.10
  -9   1   6  467.55   21.80
  -9   1   6  489.65   23.00
   9   1  -6  436.76   22.80
   9   1  -6  462.25   21.10
   9   1  -6  456.25   20.30
   8  -1  -6  174.08    9.80
   8  -1  -6  155.88    9.40
   8  -1  -6  181.88   11.00
  -8  -1   6  175.18    9.60
   8  -1  -6  151.48    9.90
  -8  -1   6  166.48   10.90
   8   1  -6  161.68    8.70
   8   1  -6  160.48    9.20
   8   1  -6  170.28    9.40
   8   1  -6  182.58   11.40
  -8   1   6  166.68    9.80
  -8   1   6  143.59   10.30
   7  -1  -6  137.49    8.80
   7  -1  -6  154.28    9.60
  -7  -1   6  151.18    8.40
   7  -1  -6  139.29    8.30
  -7  -1   6  132.39    9.20
   7  -1  -6  151.88    8.50
   7   1  -6  152.58    8.30
   7   1  -6  137.49    9.50
  -7   1   6  143.19    9.50
   7   1  -6  143.89    7.90
  -7   1   6  152.78    8.90
  -7   1   6  139.19    8.50
   6  -1  -6   43.90    3.80
   6  -1  -6   45.60    4.00
  -6  -1   6   44.70    5.40
  -6  -1   6   53.79    4.20
   6  -1  -6   37.30    5.60
  -6   1   6   49.80    4.90
   6   1  -6   47.60    3.70
  -6   1   6   47.00    4.90
   6   1  -6   46.50    3.30
  -6   1   6   38.40    4.00
   6   1  -6   45.20    5.60
   6   1  -6   43.30    3.90
   5  -1  -6  325.37   15.30
  -5  -1   6  321.77   13.20
  -5  -1   6  315.77   15.00
   5  -1  -6  309.27   14.00
   5  -1  -6  322.27   14.20
  -5  -1   6  325.77   14.20
   5   1  -6  339.97   13.40
   5   1  -6  335.17   14.30
  -5   1   6  328.57   14.40
   5   1  -6  316.97   12.90
  -5   1   6  321.67   14.40
  -5   1   6  328.87   15.10
   5   1  -6  315.17   15.10
  -4  -1   6 1967.00   72.69
   4  -1  -6 1929.81   71.89
  -4  -1   6 2253.07   72.29
  -4  -1   6 1974.10   70.79
   4  -1  -6 1924.81   71.79
   4  -1  -6 2008.60   73.09
   4   1  -6 1941.81   72.09
  -4   1   6 1966.70   72.09
  -4   1   6 1849.52   71.79
   4   1  -6 2012.70   72.89
  -4   1   6 1973.50   72.89
   4   1  -6 1888.41   70.49
   3  -1  -6    6.80    1.70
  -3  -1   6    3.70    1.50
  -3  -1   6    7.00    1.50
  -3  -1   6    4.00    0.90
  -3   1   6    5.10    1.30
  -3   1   6    4.60    1.40
   3   1  -6    6.30    1.50
   3   1  -6    4.10    1.40
   3   1  -6    6.30    1.00
   2  -1  -6 1302.97   47.80
   2  -1  -6 1303.67   48.10
  -2  -1   6 1276.27   47.40
  -2  -1   6 1297.07   46.60
   2  -1  -6 1324.57   47.50
  -2  -1   6 1322.97   47.90
   2   1  -6 1218.28   46.80
   2   1  -6 1305.07   47.60
   2   1  -6 1270.17   48.20
  -2   1   6 1308.47   48.00
  -2   1   6 1168.08   47.20
  -2   1   6 1423.86   48.00
  -1  -1   6  951.80   32.10
   1  -1  -6  848.52   32.50
   1  -1  -6  813.02   32.60
   1  -1  -6  902.41   32.30
  -1  -1   6  856.71   32.80
   1  -1  -6  829.52   32.40
  -1  -1   6  873.21   31.70
   1   1  -6  855.01   31.70
  -1   1   6  846.92   32.00
  -1   1   6  887.81   32.70
   1   1  -6  823.82   32.20
   0  -1   6  379.26   15.70
   0  -1  -6  366.06   14.90
   0  -1  -6  383.76   15.90
   0  -1   6  371.96   13.50
   0  -1  -6  336.27   14.60
   0  -1  -6  359.66   14.70
   0  -1   6  344.37   15.00
   0   1  -6  379.36   15.80
   0   1  -6  347.47   15.10
   0   1   6  398.86   15.50
   0   1   6  365.46   14.80
   0   1   6  366.06   14.50
   0   1  -6  376.26   13.70
  -1  -1  -6  281.97   12.00
  -1  -1  -6  285.47   13.10
  -1  -1  -6  267.07   11.80
   1  -1   6  285.07   12.80
   1  -1   6  317.47   13.20
   1   1   6  294.87   12.80
  -1   1  -6  273.17   12.80
  -1   1  -6  283.77   12.80
   1   1   6  292.57   11.90
   1   1   6  279.17   11.90
   2  -1   6 1332.57   50.39
   2  -1   6 1325.87   50.49
  -2  -1  -6 1310.17   50.89
  -2  -1  -6 1366.06   49.40
   2  -1   6 1347.37   50.59
  -2  -1  -6 1253.67   49.10
   2   1   6 1368.66   49.20
   2   1   6 1346.27   49.20
  -2   1  -6 1327.87   50.39
  -2   1  -6 1327.77   50.69
   2   1   6 1403.56   50.69
   3  -1   6  822.22   32.80
   3  -1   6  847.32   33.30
  -3  -1  -6  832.22   33.40
   3  -1   6  810.02   32.70
  -3  -1  -6  865.81   31.80
   3  -1   6  848.02   30.10
   3   1   6  774.12   31.40
  -3   1  -6  831.62   33.30
   3   1   6  828.12   33.10
  -3   1  -6  801.52   30.00
   3   1   6  819.92   31.50
   3   1   6  838.72   31.70
  -4  -1  -6  121.09    8.10
   4  -1   6  111.29    5.60
   4  -1   6  120.39    7.50
   4  -1   6  108.09    7.20
   4   1   6  112.69    6.50
  -4   1  -6  113.49    5.60
   4   1   6  102.29    7.70
   4   1   6  103.69    6.40
  -4   1  -6  116.89    8.00
   4   1   6  120.79    6.70
   5  -1   6   53.69    5.30
  -5  -1  -6   62.99    6.30
  -5  -1  -6   65.09    5.40
   5  -1   6   60.99    5.40
   5  -1   6   57.19    5.90
   5  -1   6   64.59    4.20
   5   1   6   52.69    4.70
   5   1   6   53.69    4.60
  -5   1  -6   56.79    4.00
   5   1   6   57.79    5.90
   5   1   6   49.99    4.40
  -5   1  -6   62.59    6.20
  -6  -1  -6  154.78    9.70
   6  -1   6  180.48    8.70
  -6  -1  -6  139.99   10.60
   6  -1   6  151.88   10.70
   6  -1   6  182.08   10.50
   6  -1   6  175.68   10.20
  -6   1  -6  157.08    9.30
  -6   1  -6  158.28   12.50
   6   1   6  166.08    9.20
   6   1   6  173.98    9.50
   6   1   6  167.58   10.90
   6   1   6  160.98    9.00
  -7  -1  -6    3.70    3.80
  -7  -1  -6   -2.30    2.40
   7  -1   6    2.30    2.70
  -7  -1  -6   -0.80    2.10
   7  -1   6    1.50    2.90
   7  -1   6    0.90    1.90
   7  -1   6   -1.30    2.60
  -7   1  -6    4.30    3.90
   7   1   6   -2.30    2.40
  -7   1  -6    3.40    2.40
  -7   1  -6   -1.40    2.30
   7   1   6   -0.70    2.30
   7   1   6   -0.10    2.20
   7   1   6    0.50    2.10
   8  -1   6    2.10    3.20
   8  -1   6    1.90    3.20
   8  -1   6   -0.20    2.30
  -8  -1  -6   -3.10    3.20
  -8  -1  -6   -0.30    2.20
   8  -1   6   -0.10    2.80
   8   1   6   -2.20    2.70
   8   1   6   -0.60    2.30
   8   1   6    3.10    3.10
   8   1   6   -0.40    2.80
  -8   1  -6    3.10    2.90
  -8   1  -6   -3.80    2.50
   9  -1   6   43.50    5.70
  -9  -1  -6   40.10    5.90
   9  -1   6   33.00    6.60
   9   1   6   33.60    6.70
  -9   1  -6   38.40    5.70
  -9   1  -6   43.90    6.70
   9   1   6   39.10    5.50
   9   1   6   37.40    5.50
  10  -1   6  116.99   11.50
 -10  -1  -6  137.99   10.10
 -10  -1  -6  119.89   10.60
  10  -1   6  120.59    9.40
  10   1   6  137.39    9.60
  10   1   6  118.39   10.00
  10   1   6  128.79   11.70
 -10   1  -6  134.99   11.00
 -10   1  -6  141.49   10.40
 -11  -1  -6   93.89    9.00
  11  -1   6   85.69    8.80
  11  -1   6   97.79   12.00
 -11   1  -6   88.19   10.40
 -11   1  -6   86.19    9.60
  11   1   6  123.49   11.60
  11   1   6   84.39    9.80
 -12  -1  -6   15.60    5.80
  12  -1   6   12.20    6.10
  12  -1   6   13.90    5.10
  12   1   6   10.50    6.50
 -12   1  -6   15.30    5.90
  12   1   6    0.90    4.60
  13  -1   6   45.30    9.80
  13  -1   6   47.50    8.20
 -13  -1  -6   43.70    8.20
  13  -1   6   39.30    8.30
  13   1   6   38.90    7.80
 -13   1  -6   34.20    8.30
  13   1   6   32.90    8.60
  13   1   6   34.70    7.60
  14  -1   6   10.40    6.90
 -14  -1  -6    2.90    6.60
  14  -1   6    9.60    8.70
  14  -1   6    9.40    7.20
  14   1   6    7.40    6.60
  14   1   6   11.00    6.90
  14   1   6  -16.10    7.30
 -14   1  -6    2.80    7.10
 -16  -2   6   -8.20    6.30
  16  -2  -6    3.30    6.70
  16  -2  -6    4.70    7.70
 -16   2   6   -2.30    6.70
  16   2  -6    3.10    8.80
  16   2  -6    1.70    6.80
  15  -2  -6    6.20    6.70
  15  -2  -6    2.40    5.70
 -15  -2   6   -4.80    5.20
 -15   2   6    1.10    5.50
  15   2  -6    5.80    5.80
  15   2  -6    3.30    7.40
 -14  -2   6    9.50    4.90
  14  -2  -6    5.30    5.10
  14  -2  -6    8.10    6.00
 -14   2   6    2.30    4.40
  14   2  -6    3.20    4.70
  14   2  -6    1.30    5.00
 -13  -2   6   73.89    9.00
  13  -2  -6   76.59   10.50
  13  -2  -6   71.79   10.40
  13   2  -6   71.99   10.40
 -13   2   6   70.29    9.20
  13   2  -6   63.29    8.10
  13   2  -6   73.09    8.40
  12  -2  -6  155.58   13.50
 -12  -2   6  176.18   11.90
  12  -2  -6  157.38   13.40
 -12   2   6  173.18   12.60
  12   2  -6  197.08   11.90
  12   2  -6  178.48   11.30
  12   2  -6  198.48   14.60
  11  -2  -6    1.40    2.90
  11  -2  -6    5.20    3.60
 -11  -2   6   -1.80    2.40
  11   2  -6    4.90    4.40
  11   2  -6    5.90    3.40
 -11   2   6    4.00    3.30
  11   2  -6    3.80    3.10
  10  -2  -6   -1.90    3.20
 -10  -2   6    1.60    2.50
  10  -2  -6    0.50    3.10
  10  -2  -6    7.90    3.90
  10   2  -6    3.50    2.60
  10   2  -6    0.20    2.60
  10   2  -6    6.20    4.20
  10   2  -6    8.20    3.10
 -10   2   6    4.30    2.80
  -9  -2   6   -2.00    3.80
   9  -2  -6   -3.30    2.40
   9  -2  -6    3.80    3.30
  -9  -2   6    0.70    2.00
   9  -2  -6   -0.90    2.20
   9  -2  -6    2.00    2.60
  -9   2   6    4.00    3.80
  -9   2   6   -0.20    2.30
   9   2  -6    5.30    2.90
   9   2  -6    0.30    1.70
   9   2  -6    1.40    2.00
   8  -2  -6  233.88   12.60
  -8  -2   6  236.18   12.00
   8  -2  -6  218.18   13.10
  -8  -2   6  239.98   14.00
   8  -2  -6  241.18   12.50
   8  -2  -6  217.98   13.40
  -8   2   6  244.98   12.90
   8   2  -6  238.58   11.20
   8   2  -6  235.38   13.80
  -8   2   6  224.28   13.20
   8   2  -6  236.88   11.90
  -7  -2   6   43.90    4.20
   7  -2  -6   45.40    5.00
  -7  -2   6   57.99    5.60
   7  -2  -6   42.30    4.60
   7  -2  -6   47.10    4.60
   7   2  -6   46.20    4.50
  -7   2   6   45.10    5.00
  -7   2   6   49.70    6.10
  -7   2   6   49.99    4.80
   7   2  -6   47.20    3.30
   7   2  -6   34.40    5.40
   7   2  -6   46.90    3.70
   6  -2  -6  707.43   28.90
   6  -2  -6  709.53   28.60
  -6  -2   6  700.83   29.90
   6  -2  -6  704.93   30.20
  -6  -2   6  740.23   28.60
   6   2  -6  741.83   30.30
  -6   2   6  686.23   29.70
  -6   2   6  794.12   29.30
  -6   2   6  720.63   29.50
   6   2  -6  693.03   26.40
   6   2  -6  691.53   26.80
   6   2  -6  693.53   28.40
   5  -2  -6  822.92   32.10
  -5  -2   6  782.42   31.50
  -5  -2   6  813.72   32.90
   5  -2  -6  783.22   31.60
   5  -2  -6  830.42   33.60
   5   2  -6  818.62   29.80
  -5   2   6  814.22   32.00
   5   2  -6  804.22   29.40
  -5   2   6  798.92   32.50
  -5   2   6  839.42   33.00
   5   2  -6  826.12   33.00
   5   2  -6  844.92   31.90
   4  -2  -6   97.79    5.80
  -4  -2   6  109.49    6.80
   4  -2  -6   96.19    6.10
   4  -2  -6  100.59    6.90
  -4  -2   6  102.19    6.00
  -4   2   6  106.09    6.50
   4   2  -6  108.39    4.00
  -4   2   6  101.49    6.00
  -4   2   6  101.69    6.70
   4   2  -6   97.59    6.60
   4   2  -6   90.49    5.90
   3  -2  -6    2.90    1.90
  -3  -2   6    0.80    0.30
  -3  -2   6    1.50    1.50
   3  -2  -6    0.30    1.10
  -3  -2   6    1.80    1.30
   3   2  -6    2.20    1.40
  -3   2   6    0.40    1.10
   3   2  -6    1.80    0.50
  -3   2   6    2.20    1.10
  -3   2   6   -0.60    1.40
   3   2  -6    3.40    1.60
   2  -2  -6 2024.20   74.19
   2  -2  -6 2024.40   73.09
   2  -2  -6 2051.69   74.69
  -2  -2   6 2294.17   72.19
  -2  -2   6 2097.09   74.19
  -2  -2   6 1904.91   73.59
   2  -2  -6 1994.90   74.39
  -2   2   6 1991.50   73.09
  -2   2   6 2009.70   74.09
   2   2  -6 2010.40   72.29
   2   2  -6 1968.40   74.29
   2   2  -6 1936.11   73.49
   1  -2  -6   25.30    2.20
  -1  -2   6   25.60    2.20
   1  -2  -6   29.60    3.10
  -1  -2   6   29.60    2.60
   1  -2  -6   30.80    3.10
  -1  -2   6   27.00    2.90
   1  -2  -6   27.70    2.80
  -1   2   6   31.70    3.00
   1   2  -6   23.80    3.30
   1   2  -6   26.40    2.30
   1   2  -6   24.70    2.30
  -1   2   6   26.30    2.10
   0  -2   6 1305.47   46.30
   0  -2  -6 1248.08   47.90
   0  -2   6 1240.38   48.20
   0  -2   6 1385.96   47.50
   0  -2  -6 1326.17   48.30
   0  -2  -6 1283.87   46.50
   0   2  -6 1258.77   46.20
   0   2  -6 1234.38   48.30
   0   2   6 1271.77   47.90
   0   2   6 1248.48   47.90
   0   2  -6 1241.58   47.30
   0   2   6 1305.67   46.30
   1  -2   6    1.00    0.60
   1  -2   6    2.60    1.30
   1  -2   6    1.30    0.70
   1  -2   6    2.30    1.50
  -1  -2  -6    4.10    1.70
  -1  -2  -6    2.40    1.40
  -1  -2  -6    1.10    0.80
   1   2   6    0.90    1.30
  -1   2  -6    2.00    1.80
   1   2   6    1.60    0.70
  -1   2  -6    2.20    1.50
   1   2   6    2.70    1.30
   2  -2   6  552.94   23.50
   2  -2   6  597.64   23.50
   2  -2   6  541.45   20.40
  -2  -2  -6  547.55   22.70
   2  -2   6  608.94   20.50
  -2  -2  -6  579.84   23.70
   2  -2   6  543.25   23.40
   2   2   6  542.65   22.60
   2   2   6  547.55   21.30
   2   2   6  515.45   22.80
  -2   2  -6  548.75   23.20
   2   2   6  559.34   21.10
   3  -2   6  562.84   24.00
  -3  -2  -6  546.45   24.20
   3  -2   6  588.44   20.90
   3  -2   6  557.84   21.00
  -3  -2  -6  558.64   23.20
   3  -2   6  568.24   24.00
   3   2   6  580.54   21.70
  -3   2  -6  516.15   23.70
   3   2   6  554.54   23.00
   3   2   6  555.24   23.80
   3   2   6  572.04   21.60
  -4  -2  -6 1182.28   45.60
  -4  -2  -6 1152.38   44.30
   4  -2   6 1139.99   44.90
   4  -2   6 1132.39   42.00
   4  -2   6 1158.38   45.40
   4  -2   6 1171.48   45.30
   4   2   6 1172.68   44.90
   4   2   6 1123.09   42.40
  -4   2  -6 1047.70   45.00
   4   2   6 1170.68   44.10
  -4   2  -6 1124.19   41.80
   4   2   6 1168.88   42.60
   5  -2   6    8.20    2.90
  -5  -2  -6   16.20    4.00
  -5  -2  -6    9.20    3.10
   5  -2   6   11.30    3.30
   5  -2   6    9.80    3.10
   5  -2   6   11.60    2.20
   5   2   6   12.70    2.60
  -5   2  -6   17.30    3.90
   5   2   6   12.90    2.30
   5   2   6    7.60    2.70
  -5   2  -6   11.00    2.00
   5   2   6   10.50    3.10
   6  -2   6  611.04   24.70
  -6  -2  -6  573.24   29.60
   6  -2   6  598.54   27.20
   6  -2   6  611.54   27.90
  -6  -2  -6  635.04   27.00
   6  -2   6  600.24   27.00
   6   2   6  637.14   25.10
  -6   2  -6  656.83   24.60
   6   2   6  612.14   24.60
   6   2   6  608.24   27.10
  -6   2  -6  616.44   28.00
   6   2   6  616.34   26.20
   7  -2   6   61.49    6.80
  -7  -2  -6   62.79    7.90
   7  -2   6   68.69    7.40
   7  -2   6   74.99    5.80
   7  -2   6   66.09    6.90
  -7  -2  -6   70.89    8.60
   7   2   6   65.69    5.60
   7   2   6   65.09    5.30
   7   2   6   65.69    6.20
  -7   2  -6   61.19    8.00
  -7   2  -6   62.19    5.40
  -7   2  -6   63.99    6.80
   7   2   6   77.59    7.40
   8  -2   6   40.00    7.10
   8  -2   6   35.40    6.50
   8  -2   6   46.20    5.30
  -8  -2  -6   37.50    7.10
   8   2   6   43.10    5.40
  -8   2  -6   33.40    6.10
   8   2   6   31.70    4.40
   8   2   6   32.60    5.20
  -8   2  -6   49.30    5.30
   8   2   6   35.60    6.00
  -9  -2  -6   92.19    7.30
   9  -2   6   74.09    7.00
  -9  -2  -6   95.49    9.20
   9  -2   6   75.69    8.50
   9  -2   6   83.09   10.30
   9   2   6   78.19    7.60
   9   2   6   90.09    6.90
  -9   2  -6   82.89    9.00
   9   2   6   83.69    9.10
   9   2   6   68.19    6.80
  -9   2  -6   76.19    7.20
  10  -2   6   11.20    4.10
 -10  -2  -6   17.10    4.30
  10  -2   6    7.10    5.00
  10  -2   6    7.90    4.70
 -10   2  -6    8.40    4.80
 -10   2  -6    6.80    4.60
  10   2   6    8.80    4.60
  10   2   6   10.50    3.90
  10   2   6   12.50    4.50
  10   2   6    4.20    3.90
  11  -2   6  249.58   14.90
 -11  -2  -6  278.97   15.60
  11  -2   6  266.07   17.40
  11  -2   6  248.38   17.80
  11   2   6  231.08   14.70
 -11   2  -6  223.88   15.10
  11   2   6  264.07   15.80
  11   2   6  277.57   17.70
 -11   2  -6  274.47   17.40
 -12  -2  -6  117.49   10.70
  12  -2   6  121.99   13.70
  12  -2   6  141.69   12.90
  12  -2   6  126.99   11.00
  12   2   6  139.19   11.30
  12   2   6  122.79   12.70
  12   2   6  144.19   11.90
 -12   2  -6  133.09   13.40
  13  -2   6   22.10    7.00
  13  -2   6   44.50    9.10
 -13  -2  -6   47.30    7.90
  13   2   6   47.70    9.80
 -13   2  -6   34.00    8.50
  13   2   6   45.80    8.30
  13   2   6   42.50    8.60
  14  -2   6    7.70    7.10
  14  -2   6   12.00    8.20
  14  -2   6   -8.70    7.60
  14   2   6   -0.50    7.30
  14   2   6   11.50    7.90
 -14   2  -6    0.40    7.40
  14   2   6   -4.40    6.60
  15  -3  -6  635.74   34.00
 -15  -3   6  609.64   29.70
  15  -3  -6  636.44   33.80
  15   3  -6  643.74   29.60
  15   3  -6  498.15   35.50
 -15   3   6  644.14   33.20
  14  -3  -6    0.70    6.00
 -14  -3   6    6.70    4.70
  14  -3  -6   -7.20    6.50
  14   3  -6    4.00    5.70
  14   3  -6    4.60    6.60
  14   3  -6   -0.10    4.80
 -14   3   6   -2.00    4.90
 -13  -3   6   19.60    5.10
  13  -3  -6   19.00    7.40
  13  -3  -6   31.20    7.60
  13   3  -6    9.90    5.80
  13   3  -6   18.50    6.00
 -13   3   6   25.30    6.10
  13   3  -6   21.40    5.30
  12  -3  -6   94.69   11.60
  12  -3  -6  102.09   11.00
 -12  -3   6  118.89    9.30
  12   3  -6   96.59    8.20
  12   3  -6  107.69    8.50
 -12   3   6   94.39    9.80
  12   3  -6  107.19   10.40
  11  -3  -6  751.32   37.10
 -11  -3   6  705.73   30.40
  11   3  -6  702.13   28.80
 -11   3   6  655.43   32.10
  11   3  -6  697.03   29.20
  11   3  -6  725.43   33.70
  10  -3  -6   11.90    4.60
 -10  -3   6   13.90    3.50
  10  -3  -6    9.00    4.30
 -10   3   6   15.60    4.40
  10   3  -6    7.70    3.30
  10   3  -6    8.80    4.40
  10   3  -6   16.20    3.30
  10   3  -6   18.10    3.20
  -9  -3   6   42.20    4.70
   9  -3  -6   42.70    6.60
   9  -3  -6   48.80    7.00
  -9   3   6   35.50    5.70
   9   3  -6   41.20    4.20
   9   3  -6   31.30    5.80
   8  -3  -6  184.48   10.50
   8  -3  -6  199.88   12.40
   8  -3  -6  181.48   11.90
  -8  -3   6  170.88   12.20
  -8  -3   6  169.18    9.60
   8  -3  -6  164.18   10.80
   8   3  -6  178.88    8.50
   8   3  -6  198.08   12.10
   8   3  -6  170.28    8.20
  -8   3   6  172.88   11.50
  -8   3   6  171.48   11.70
  -8   3   6  184.78   11.10
   8   3  -6  179.38   10.10
  -7  -3   6   49.60    4.50
  -7  -3   6   57.29    8.10
   7  -3  -6   43.10    5.10
   7  -3  -6   50.69    6.50
   7  -3  -6   46.10    5.70
  -7   3   6   51.89    6.60
   7   3  -6   56.49    4.90
   7   3  -6   51.39    3.10
   7   3  -6   49.30    2.90
  -7   3   6   48.80    6.10
  -7   3   6   40.80    5.30
   7   3  -6   38.40    5.70
   6  -3  -6  322.87   15.20
  -6  -3   6  340.37   17.10
   6  -3  -6  309.07   15.70
   6  -3  -6  360.76   17.40
  -6   3   6  350.06   16.80
   6   3  -6  332.67   12.20
  -6   3   6  366.46   16.10
   6   3  -6  291.47   16.20
  -6   3   6  336.67   16.60
   6   3  -6  346.37   15.40
  -5  -3   6    3.40    2.40
   5  -3  -6    9.20    2.50
  -5  -3   6    8.40    2.00
   5  -3  -6   10.50    2.90
   5  -3  -6    8.30    2.10
  -5   3   6   12.00    2.50
  -5   3   6   10.20    2.70
   5   3  -6   12.70    3.40
   5   3  -6   10.90    2.50
  -5   3   6    9.10    2.90
  -4  -3   6   13.70    2.30
   4  -3  -6    8.20    2.50
   4  -3  -6    4.70    2.50
   4  -3  -6    1.40    1.60
   4  -3  -6    3.50    1.60
  -4  -3   6    6.10    2.60
   4   3  -6    4.70    1.80
  -4   3   6    3.90    2.00
  -4   3   6    2.50    2.10
   4   3  -6   -1.30    1.60
  -4   3   6    1.60    1.40
   3  -3  -6   27.30    4.70
   3  -3  -6   16.80    2.90
  -3  -3   6   25.10    3.70
   3  -3  -6   28.70    4.10
   3  -3  -6   24.50    2.50
  -3  -3   6   28.60    3.00
   3   3  -6   32.90    3.50
   3   3  -6   23.10    3.30
  -3   3   6   27.50    2.80
  -2  -3   6  104.29    4.60
   2  -3  -6  104.79    5.40
  -2  -3   6  109.79    4.80
   2  -3  -6   99.09    7.00
  -2  -3   6  114.39    6.80
   2  -3  -6  107.39    6.70
   2  -3  -6  113.29    7.10
  -2  -3   6  121.49    6.70
   2   3  -6  106.49    6.40
  -2   3   6  104.69    6.60
  -2   3   6  103.39    5.60
   2   3  -6   97.49    6.50
   1  -3  -6   18.70    1.90
  -1  -3   6   23.60    2.30
   1  -3  -6   20.20    3.40
   1  -3  -6   23.40    3.50
  -1  -3   6   21.40    2.90
   1  -3  -6   23.90    3.40
  -1  -3   6   26.20    3.50
   1   3  -6   24.20    2.90
  -1   3   6   19.60    3.30
   1   3  -6   23.80    3.50
  -1   3   6   19.30    3.00
   1   3  -6   22.90    2.10
   0  -3  -6    4.70    1.00
   0  -3  -6    5.90    2.30
   0  -3   6    6.20    2.00
   0  -3  -6    5.80    1.90
   0  -3   6    6.50    1.60
   0  -3   6    6.30    1.60
   0   3   6    5.80    1.70
   0   3   6    5.80    2.10
   0   3  -6    5.20    2.10
   0   3  -6    5.20    1.60
   0   3  -6    7.40    1.50
   0   3   6    5.80    1.00
  -1  -3  -6  473.65   20.10
  -1  -3  -6  475.25   17.10
   1  -3   6  455.45   20.30
  -1  -3  -6  470.05   19.90
   1  -3   6  445.06   19.20
   1  -3   6  445.16   18.00
  -1   3  -6  444.66   19.10
   1   3   6  453.25   19.50
  -1   3  -6  459.25   18.00
   1   3   6  440.86   19.80
  -1   3  -6  453.15   20.20
   1   3   6  466.35   16.90
  -2  -3  -6  164.08    9.40
  -2  -3  -6  169.18    9.30
   2  -3   6  154.18    7.20
   2  -3   6  159.98    9.50
   2  -3   6  152.08    7.20
   2  -3   6  166.68    9.10
   2  -3   6  162.08    9.40
   2   3   6  142.19    6.10
   2   3   6  158.18    6.30
  -2   3  -6  167.68    9.10
   2   3   6  151.48    8.90
   2   3   6  151.68    8.90
  -3  -3  -6  298.37   15.80
   3  -3   6  317.37   13.40
   3  -3   6  331.87   13.40
   3  -3   6  338.57   16.20
   3  -3   6  343.67   16.20
  -3  -3  -6  337.07   15.90
   3  -3   6  323.37   15.80
   3   3   6  321.07   12.40
   3   3   6  332.07   15.40
  -3   3  -6  314.97   15.70
   3   3   6  338.37   12.50
   3   3   6  331.47   17.10
   4  -3   6  434.76   16.80
   4  -3   6  408.06   19.50
   4  -3   6  420.16   17.00
  -4  -3  -6  388.86   19.50
  -4  -3  -6  399.56   19.20
   4  -3   6  418.86   19.80
   4  -3   6  465.35   20.30
   4   3   6  410.96   19.00
   4   3   6  417.56   16.00
   4   3   6  390.56   15.80
  -4   3  -6  429.56   19.80
   4   3   6  409.96   18.90
  -5  -3  -6  524.25   24.40
   5  -3   6  544.25   24.30
   5  -3   6  525.75   24.40
   5  -3   6  526.65   24.50
   5  -3   6  545.25   21.20
  -5  -3  -6  526.35   23.90
   5  -3   6  536.25   21.50
  -5   3  -6  532.55   24.60
   5   3   6  535.15   23.70
   5   3   6  532.45   20.40
   5   3   6  515.55   23.40
   5   3   6  534.15   20.70
   6  -3   6  143.99    8.00
   6  -3   6  134.49    7.70
   6  -3   6  141.39   10.60
   6  -3   6  142.19   10.20
  -6  -3  -6  127.79    9.90
  -6  -3  -6  135.89   10.40
   6  -3   6  146.29   10.40
   6   3   6  144.49    9.70
   6   3   6  144.09    7.50
  -6   3  -6  151.08    8.00
   6   3   6  143.09    7.10
  -6   3  -6  141.49   10.70
   6   3   6  153.48    9.90
  -7  -3  -6  594.44   27.50
   7  -3   6  580.84   24.60
   7  -3   6  626.14   28.10
  -7  -3  -6  573.34   27.60
   7  -3   6  620.74   28.50
   7   3   6  563.14   23.30
   7   3   6  593.84   24.00
   7   3   6  583.24   26.60
   7   3   6  600.54   27.00
  -7   3  -6  589.24   24.30
   8  -3   6   39.80    6.80
   8  -3   6   33.80    4.90
  -8  -3  -6   31.00    7.00
   8  -3   6   37.90    7.00
   8   3   6   42.70    6.60
   8   3   6   38.30    4.30
  -8   3  -6   44.40    5.50
   8   3   6   39.00    6.30
   8   3   6   44.00    5.00
   9  -3   6  177.48   13.50
   9  -3   6  194.48   14.50
   9  -3   6  184.18   11.50
   9   3   6  187.28   10.30
   9   3   6  207.18   11.20
   9   3   6  200.58   12.90
   9   3   6  186.38   13.20
  -9   3  -6  207.68   14.10
  -9   3  -6  190.68   11.50
  10  -3   6   20.10    5.80
  10  -3   6   15.40    6.40
  10  -3   6   20.10    5.10
  10   3   6   12.10    3.80
  10   3   6   18.30    5.50
 -10   3  -6   16.00    5.50
  10   3   6   23.50    6.40
 -10   3  -6   16.30    4.90
  10   3   6   15.00    3.70
  11  -3   6  134.39   12.90
  11  -3   6  114.79   10.60
  11  -3   6  144.29   13.70
 -11   3  -6  139.39   12.90
  11   3   6  141.69   11.90
  11   3   6  128.59   12.10
  11   3   6  135.49   10.00
 -11   3  -6  131.79   11.60
  11   3   6  145.29    9.70
  12  -3   6   42.50    9.50
  12  -3   6   58.79   10.10
  12  -3   6   48.00    8.10
  12   3   6   37.90    8.30
  12   3   6   42.30    7.00
  12   3   6   45.20    8.50
 -12   3  -6   33.90    7.90
  13  -3   6   -0.20    6.80
  13  -3   6   20.80    7.30
  13  -3   6   14.40    8.30
  13   3   6   20.30    7.80
  13   3   6   27.00    8.70
  13   3   6   22.40    6.60
  15  -4  -6    0.40    8.50
 -15  -4   6    0.70    5.70
  15  -4  -6   -2.90    7.90
 -15   4   6   -2.20    6.40
  15   4  -6    6.20    5.80
  15   4  -6   -2.70    8.20
  14  -4  -6   34.20    9.70
  14  -4  -6   22.00    8.60
 -14  -4   6   43.40    7.50
 -14   4   6   36.60    8.80
  14   4  -6   35.40    6.20
  14   4  -6   36.30    8.10
  14   4  -6   35.00    7.30
  13  -4  -6   -3.90    6.40
  13  -4  -6   14.40    7.20
 -13  -4   6    5.20    4.90
 -13   4   6   13.10    5.50
  13   4  -6    9.70    4.70
  13   4  -6   -4.00    5.80
  13   4  -6    4.40    3.90
  12  -4  -6  238.18   17.60
 -12  -4   6  260.57   14.60
  12  -4  -6  236.88   17.20
  12   4  -6  248.28   17.70
  12   4  -6  251.97   13.00
 -12   4   6  254.77   16.80
 -11  -4   6   12.90    3.90
  11  -4  -6    9.20    5.20
  11  -4  -6   11.30    5.40
  11   4  -6   17.00    6.20
 -11   4   6   12.60    4.70
  11   4  -6   11.70    3.20
  11   4  -6   11.50    3.00
  10  -4  -6   10.90    5.20
  10  -4  -6   11.20    4.60
 -10  -4   6    9.40    3.00
 -10   4   6   22.20    5.00
  10   4  -6   19.20    4.30
  10   4  -6   13.80    5.10
  10   4  -6   14.10    2.70
  -9  -4   6   58.89    5.60
   9  -4  -6   68.89    8.90
   9  -4  -6   65.59    8.80
   9   4  -6   70.09    9.00
   9   4  -6   59.89    6.60
   9   4  -6   66.29    4.30
   9   4  -6   62.39    4.00
  -9   4   6   64.79    7.80
   8  -4  -6  263.77   15.70
   8  -4  -6  261.67   13.80
  -8  -4   6  260.07   12.70
   8   4  -6  243.58   10.00
   8   4  -6  274.07   10.10
  -8   4   6  248.38   14.90
   8   4  -6  244.28   12.80
   8   4  -6  229.98   14.80
  -8   4   6  216.88   13.50
   7  -4  -6   -1.20    2.70
  -7  -4   6    2.00    4.20
  -7  -4   6   -1.80    1.60
   7  -4  -6   -0.10    2.30
   7  -4  -6    0.10    2.70
  -7   4   6    3.20    3.00
   7   4  -6    3.20    2.40
  -7   4   6   -1.80    2.20
  -7   4   6    1.00    3.50
   7   4  -6   -0.10    2.10
  -6  -4   6  828.82   36.40
   6  -4  -6  871.01   36.00
   6  -4  -6  831.72   33.90
  -6  -4   6  848.22   33.40
   6  -4  -6  855.41   35.00
   6  -4  -6  886.91   36.70
  -6   4   6  829.22   35.70
   6   4  -6  813.02   33.80
  -6   4   6  880.81   34.80
   6   4  -6  821.12   35.70
  -6   4   6  886.91   36.20
   5  -4  -6   83.89    6.70
   5  -4  -6   86.69    7.60
   5  -4  -6   87.09    7.60
  -5  -4   6   92.99    8.00
   5  -4  -6  103.99    6.40
  -5   4   6   93.29    6.60
   5   4  -6   88.79    6.60
  -5   4   6   91.09    7.40
   5   4  -6   96.89    7.50
  -4  -4   6  405.66   19.30
   4  -4  -6  396.16   19.50
  -4  -4   6  423.86   17.70
   4  -4  -6  443.56   19.70
   4  -4  -6  398.36   17.20
   4  -4  -6  398.76   18.50
  -4   4   6  387.36   17.50
   4   4  -6  410.16   18.10
  -4   4   6  391.16   18.80
   4   4  -6  412.66   18.90
  -3  -4   6   83.29    6.50
   3  -4  -6   80.09    6.10
   3  -4  -6   72.49    6.40
  -3  -4   6   85.09    5.70
   3  -4  -6   77.09    5.00
   3  -4  -6   81.29    6.60
   3   4  -6   75.19    6.00
   3   4  -6   87.19    6.40
  -3   4   6   79.89    5.30
  -3   4   6   86.69    6.40
  -2  -4   6 1418.96   52.29
   2  -4  -6 1350.56   50.09
   2  -4  -6 1370.76   53.39
  -2  -4   6 1386.06   49.10
  -2  -4   6 1282.47   49.40
   2  -4  -6 1380.36   52.39
  -2  -4   6 1352.06   51.79
   2  -4  -6 1380.86   53.09
  -2   4   6 1429.76   52.69
  -2   4   6 1306.57   50.29
   2   4  -6 1419.76   52.09
   2   4  -6 1345.77   52.19
  -1  -4   6    2.50    1.80
  -1  -4   6    1.50    1.10
   1  -4  -6   -0.60    1.80
   1  -4  -6    2.40    0.90
   1  -4  -6    3.20    2.50
  -1  -4   6    2.00    1.30
   1   4  -6    1.60    1.50
  -1   4   6    2.40    1.60
  -1   4   6    0.80    0.90
[truncated: 2,698,767 more chars]
